# Supplementary material for: Comparative Characterization of the Sindbis Virus Proteome from Mammalian and Invertebrate Hosts Identifies nsP2 as a Component of the Virion and Sorting Nexin 5 as a Significant Host Factor for Alphavirus Replication
Source: J Virol. 2018 Jun 29;92(14):e00694-18. doi: 10.1128/JVI.00694-18 (PMC6026752; doi:10.1128/JVI.00694-18)
Supplement: Supplemental material [file JVI.00694-18_zjv014183684sd1.xlsx]

## Sheet: Content
Table S1: Summary of Host Proteins and Peptides Identified in the HepG2 (Human), HEK293 (Human), BHK21 (Hamster), C7-10 (Mosquito) Background, and BHK21 (Hamster) High Salt Wash Preps
Level One Header Description:
Accession: NCBI accession number
Description: Protein Name
∑Coverage: Percent Total Protein Sequence Coverage
∑#Proteins: Total Number of Proteins That Share Identified Peptides (Often different isoforms)
∑#Unique Peptides: Total number of unique peptides identified
∑#Peptides: Total number of peptides identified
∑#PSMs: Total number of peptides sequenced
# AAs: Number of amino acids in the protein sequence
MW [kDa]: Molecular weight of the protein
Calc. PI: Calculated isoelectric point for each protein
Level Two Header Description:
Sequence: Amino acid sequence identified
#PSMs: Number of times that peptide sequence was identified
Protein Group Accessions: Accession number for the protein that contains that peptide sequence
Modification: Post-translational modifications identified
MH+ [Da]: Mass of identified peptides sequence + Hydrogen
XCorr: Confidence score associated with peptide identification (not false discovery rate/FDR)

## Sheet: HEPG2
HepG2 Background
Accession	Description	ΣCoverage	Σ# Proteins	Σ# Unique Peptides	Σ# Peptides	Σ# PSMs	# AAs	MW [kDa]	calc. pI
4758462	glypican-3 isoform 2 precursor [Homo sapiens]	16.72	4	7	7	46	580	65.5198	6.3667
	Sequence	# PSMs	Protein Group Accessions	Modifications	MH+ [Da]	XCorr A2
	LNMEQLLQSASMELK	14	4758462		1734.88	5.7012
	LNMEQLLQSASMELK	4	4758462	M12(Oxidation)	1750.87	5.54845
	WVPETPVPGSDLQVCLPK	12	4758462	C15(Carbamidomethyl)	2022.04	5.29989
	FLAELAYDLDVDDAPGNSQQATPK	6	4758462		2578.23	5.01209
	MKGPEPVVSQIIDK	1	4758462		1540.84	3.56836
	SAYYPEDLFIDK	6	4758462		1460.69	3.06914
	SAYYPEDLFIDKK	2	4758462		1588.79	2.40619
	VAHVEHEETLSSR	1	4758462		1493.73	2.44189
5729877	heat shock cognate 71 kDa protein isoform 1 [Homo sapiens]	23.37	4	10	10	40	646	70.8542	5.51611
	Sequence	# PSMs	Protein Group Accessions	Modifications	MH+ [Da]	XCorr A2
	SINPDEAVAYGAAVQAAILSGDK	8	5729877		2260.15	6.64868
	QTQTFTTYSDNQPGVLIQVYEGER	2	5729877		2774.32	5.56731
	SFYPEEVSSMVLTK	9	5729877		1616.79	4.01131
	GPAVGIDLGTTYSCVGVFQHGK	3	5729877	C14(Carbamidomethyl)	2263.12	3.6549
	DAGTIAGLNVLR	8	5729877		1199.67	3.63768
	CNEIINWLDK	5	5729877	C1(Carbamidomethyl)	1304.63	3.54801
	FEELNADLFR	2	5729877		1253.62	3.21294
	IINEPTAAAIAYGLDK	1	5729877		1659.9	2.69328
	NSLESYAFNMK	1	5729877		1303.6	2.72008
	LLQDFFNGK	1	5729877		1081.57	2.20307
194248072	heat shock 70 kDa protein 1A/1B [Homo sapiens]	18.56	1	7	7	28	641	70.009	5.65576
	Sequence	# PSMs	Protein Group Accessions	Modifications	MH+ [Da]	XCorr A2
	IINEPTAAAIAYGLDR	6	194248072		1687.9	5.08901
	SINPDEAVAYGAAVQAAILMGDK	2	194248072		2304.15	3.96977
	DAGVIAGLNVLR	6	194248072		1197.7	3.56939
	FEELCSDLFR	5	194248072	C5(Carbamidomethyl)	1315.6	3.42489
	AFYPEEISSMVLTK	5	194248072		1614.81	3.07989
	CQEVISWLDANTLAEKDEFEHK	3	194248072	C1(Carbamidomethyl)	2662.24	2.59633
	AAAIGIDLGTTYSCVGVFQHGK	1	194248072	C14(Carbamidomethyl)	2265.14	2.19045
57013276	tubulin alpha-1B chain [Homo sapiens]	20.18	8	6	6	19	451	50.1196	5.05908
	Sequence	# PSMs	Protein Group Accessions	Modifications	MH+ [Da]	XCorr A2
	TIGGGDDSFNTFFSETGAGK	5	57013276		2007.9	5.21395
	AVFVDLEPTVIDEVR	6	57013276		1701.9	4.351
	SIQFVDWCPTGFK	3	57013276	C8(Carbamidomethyl)	1584.75	4.2363
	EIIDLVLDR	3	57013276		1085.62	2.4031
	VGINYQPPTVVPGGDLAK	1	57013276		1824.99	3.04253
	IHFPLATYAPVISAEK	1	57013276		1756.96	2.1568
46367787	polyadenylate-binding protein 1 [Homo sapiens]	12.42	4	2	6	17	636	70.6259	9.49561
	Sequence	# PSMs	Protein Group Accessions	Modifications	MH+ [Da]	XCorr A2
	ALYDTFSAFGNILSCK	5	46367787;208431836	C15(Carbamidomethyl)	1806.88	5.25958
	GFGFVCFSSPEEATK	3	46367787;208431836	C6(Carbamidomethyl)	1662.75	5.01866
	SLGYAYVNFQQPADAER	4	46367787;208431836		1928.92	4.75298
	GFGFVSFER	3	46367787		1045.51	2.90357
	ALDTMNFDVIK	1	46367787;208431836		1266.64	3.13878
	FSPAGPILSIR	1	46367787		1157.67	1.97301
30240932	EH domain-containing protein 1 [Homo sapiens]	20.6	2	6	6	14	534	60.5887	6.82959
	Sequence	# PSMs	Protein Group Accessions	Modifications	MH+ [Da]	XCorr A2
	LDISDEFSEVIK	4	30240932		1394.71	4.35286
	LLDTVDDMLANDIAR	1	30240932		1674.84	3.64156
	LFEAEEQDLFK	2	30240932		1368.66	3.60729
	LADVDKDGLLDDEEFALANHLIK	5	30240932		2554.31	2.68446
	VYIGSFWSHPLLIPDNR	1	30240932		2014.06	2.57366
	IGPEPTTDSFIAVMHGPTEGVVPGNALVVDPR	1	30240932		3272.65	1.83848
208431836	polyadenylate-binding protein 4 isoform 3 [Homo sapiens]	11.25	3	1	5	14	631	69.5348	9.5249
	Sequence	# PSMs	Protein Group Accessions	Modifications	MH+ [Da]	XCorr A2
	ALYDTFSAFGNILSCK	5	46367787;208431836	C15(Carbamidomethyl)	1806.88	5.25958
	GFGFVCFSSPEEATK	3	46367787;208431836	C6(Carbamidomethyl)	1662.75	5.01866
	SLGYAYVNFQQPADAER	4	46367787;208431836		1928.92	4.75298
	ALDTMNFDVIK	1	46367787;208431836		1266.64	3.13878
	EFSPFGSITSAK	1	208431836		1270.63	2.47654
22907039	probable DNA dC->dU-editing enzyme APOBEC-3C [Homo sapiens]	22.63	1	3	3	12	190	22.811	7.59131
	Sequence	# PSMs	Protein Group Accessions	Modifications	MH+ [Da]	XCorr A2
	YCWENFVYNDNEPFKPWK	2	22907039	C2(Carbamidomethyl)	2436.08	3.69014
	AMYPGTFYFQFK	4	22907039		1499.7	3.16635
	NQVDSETHCHAER	6	22907039	C9(Carbamidomethyl)	1582.67	2.08398
67191208	polyubiquitin-C [Homo sapiens]	28.91	4	2	2	12	685	76.9815	7.66455
	Sequence	# PSMs	Protein Group Accessions	Modifications	MH+ [Da]	XCorr A2
	TITLEVEPSDTIENVK	11	67191208		1787.93	4.57675
	MQIFVK	1	67191208		765.432	1.53699
194272168	putative helicase MOV-10 [Homo sapiens]	9.97	1	6	6	10	1003	113.599	8.82178
	Sequence	# PSMs	Protein Group Accessions	Modifications	MH+ [Da]	XCorr A2
	EAGQCFESFLVVR	3	194272168	C5(Carbamidomethyl)	1541.74	3.74018
	EGNSPSFFNPEEAATVTSYLK	2	194272168		2288.08	3.7365
	VLITTLITAGR	1	194272168		1157.73	2.8877
	HYDLESVPMTWDPVDQNPR	1	194272168		2299.05	2.70981
	LLTLEVPGVTESRPSVLR	2	194272168		1966.13	1.58066
	ISFGTPAPGFSSMLYGMK	1	194272168		1890.92	2.43886
166795299	solute carrier family 2, facilitated glucose transporter member 1 [Homo sapiens]	4.67	1	2	2	7	492	54.0485	8.71924
	Sequence	# PSMs	Protein Group Accessions	Modifications	MH+ [Da]	XCorr A2
	TPEELFHPLGADSQV	1	166795299		1639.8	3.32859
	VTILELFR	6	166795299		990.598	2.54032
153792768	claudin-6 [Homo sapiens]	12.73	4	2	2	7	220	23.2761	8.00146
	Sequence	# PSMs	Protein Group Accessions	Modifications	MH+ [Da]	XCorr A2
	DFYNPLVAEAQK	5	153792768		1394.69	3.70429
	VYDSLLALPQDLQAAR	2	153792768		1772.96	3.4799
21327708	nucleosome assembly protein 1-like 1 [Homo sapiens]	11.76	1	3	3	7	391	45.3459	4.4624
	Sequence	# PSMs	Protein Group Accessions	Modifications	MH+ [Da]	XCorr A2
	GIPEFWLTVFK	5	21327708		1336.73	2.01133
	NVDLLSDMVQEHDEPILK	1	21327708		2095.04	1.85321
	LDGLVETPTGYIESLPR	1	21327708		1859.98	3.20259
4758184	tRNA (cytosine-5-)-methyltransferase [Homo sapiens]	1.53	1	1	1	6	391	44.5683	6.0874
	Sequence	# PSMs	Protein Group Accessions	Modifications	MH+ [Da]	XCorr A2
	YFLIAK	6	4758184		754.45	2.03835
4506607	60S ribosomal protein L18 [Homo sapiens]	6.91	1	1	1	6	188	21.6211	11.7222
	Sequence	# PSMs	Protein Group Accessions	Modifications	MH+ [Da]	XCorr A2
	ILTFDQLALDSPK	6	4506607		1460.8	4.14878
68563515	keratinocyte proline-rich protein [Homo sapiens]	3.45	1	2	2	6	579	64.0932	8.26514
	Sequence	# PSMs	Protein Group Accessions	Modifications	MH+ [Da]	XCorr A2
	GRPAVCQPQGR	4	68563515	C6(Carbamidomethyl)	1225.62	2.59281
	RSEPIYNSR	2	68563515		1121.57	2.16605
14165435	heterogeneous nuclear ribonucleoprotein K isoform b [Homo sapiens]	7.56	2	2	2	6	463	50.9444	5.5415
	Sequence	# PSMs	Protein Group Accessions	Modifications	MH+ [Da]	XCorr A2
	IITITGTQDQIQNAQYLLQNSVK	2	14165435		2589.39	4.80498
	IILDLISESPIK	4	14165435		1340.8	3.49974
14141159	heterogeneous nuclear ribonucleoprotein H3 isoform b [Homo sapiens]	6.95	8	2	2	6	331	35.2164	6.87354
	Sequence	# PSMs	Protein Group Accessions	Modifications	MH+ [Da]	XCorr A2
	ATENDIANFFSPLNPIR	5	14141159		1918.96	4.5773
	YIEIFR	1	14141159		840.462	1.64802
5803036	heterogeneous nuclear ribonucleoprotein A0 [Homo sapiens]	11.8	1	2	2	6	305	30.8218	9.29053
	Sequence	# PSMs	Protein Group Accessions	Modifications	MH+ [Da]	XCorr A2
	LFIGGLNVQTSESGLR	1	5803036		1690.91	3.53505
	GDVAEGDLIEHFSQFGTVEK	5	5803036		2178.04	3.18649
187608750	cellular nucleic acid-binding protein isoform 6 [Homo sapiens]	8.82	6	1	1	5	170	18.7292	7.7085
	Sequence	# PSMs	Protein Group Accessions	Modifications	MH+ [Da]	XCorr A2
	GFQFVSSSLPDICYR	5	187608750	C13(Carbamidomethyl)	1775.84	4.92951
194440713	serine/threonine-protein kinase VRK2 isoform 3 [Homo sapiens]	3.54	2	1	1	4	396	45.0053	9.1001
	Sequence	# PSMs	Protein Group Accessions	Modifications	MH+ [Da]	XCorr A2
	VLDDMEGNQWVLGK	4	194440713	N-Term(Acetyl); M5(Oxidation)	1661.78	2.62315
5031719	glypican-6 precursor [Homo sapiens]	5.95	1	2	2	4	555	62.6949	5.41455
	Sequence	# PSMs	Protein Group Accessions	Modifications	MH+ [Da]	XCorr A2
	LEFENLVEETSHFVR	2	5031719		1848.91	2.67421
	GFSLADIPYQEIAGEHLR	2	5031719		2016.02	1.83765
4503471	elongation factor 1-alpha 1 [Homo sapiens]	11.26	1	2	2	4	462	50.1091	9.01221
	Sequence	# PSMs	Protein Group Accessions	Modifications	MH+ [Da]	XCorr A2
	DGNASGTTLLEALDCILPPTRPTDKPLR	1	4503471	C15(Carbamidomethyl)	3021.58	3.03866
	VETGVLKPGMVVTFAPVNVTTEVK	3	4503471		2515.39	3.60337
4502027	serum albumin preproprotein [Homo sapiens]	4.76	1	2	2	4	609	69.3215	6.27783
	Sequence	# PSMs	Protein Group Accessions	Modifications	MH+ [Da]	XCorr A2
	RHPDYSVVLLLR	1	4502027		1467.84	3.62249
	VFDEFKPLVEEPQNLIK	3	4502027		2045.09	3.12653
256222019	ras-related protein Rab-10 [Homo sapiens]	5.5	1	1	1	4	200	22.5266	8.38232
	Sequence	# PSMs	Protein Group Accessions	Modifications	MH+ [Da]	XCorr A2
	AFLTLAEDILR	4	256222019		1261.71	2.32561
56237027	insulin-like growth factor 2 mRNA-binding protein 1 isoform 1 [Homo sapiens]	2.43	1	1	1	4	577	63.4412	9.20264
	Sequence	# PSMs	Protein Group Accessions	Modifications	MH+ [Da]	XCorr A2
	LLVPTQYVGAIIGK	4	56237027		1471.89	2.99972
4502847	cold-inducible RNA-binding protein [Homo sapiens]	8.14	1	1	1	4	172	18.6367	9.51025
	Sequence	# PSMs	Protein Group Accessions	Modifications	MH+ [Da]	XCorr A2
	GFGFVTFENIDDAK	4	4502847		1559.74	3.86864
13569962	ras-related protein Rab-1B [Homo sapiens]	7.96	2	1	1	4	201	22.1572	5.73193
	Sequence	# PSMs	Protein Group Accessions	Modifications	MH+ [Da]	XCorr A2
	EFADSLGIPFLETSAK	4	13569962		1724.87	4.09012
218505670	epithelial cell adhesion molecule precursor [Homo sapiens]	9.24	1	2	2	3	314	34.9097	7.45947
	Sequence	# PSMs	Protein Group Accessions	Modifications	MH+ [Da]	XCorr A2
	RTDKDTEITCSER	2	218505670	C10(Carbamidomethyl)	1610.74	3.59314
	TQNDVDIADVAYYFEK	1	218505670		1890.88	2.82233
301171475	ATP-dependent RNA helicase DDX3X isoform 3 [Homo sapiens]	5.57	4	3	3	3	646	71.3109	6.62451
	Sequence	# PSMs	Protein Group Accessions	Modifications	MH+ [Da]	XCorr A2
	VGNLGLATSFFNER	1	301171475		1524.78	3.09655
	SFLLDLLNATGK	1	301171475		1291.73	3.05848
	DLLDLLVEAK	1	301171475		1128.65	1.91012
205830426	zinc transporter ZIP14 isoform c [Homo sapiens]	4.16	3	1	1	3	481	52.8045	5.77002
	Sequence	# PSMs	Protein Group Accessions	Modifications	MH+ [Da]	XCorr A2
	IGSSELQEFCPTILQQLDSR	3	205830426	C10(Carbamidomethyl)	2321.14	3.97318
38201675	syndecan-4 precursor [Homo sapiens]	7.07	1	1	1	3	198	21.628	4.50049
	Sequence	# PSMs	Protein Group Accessions	Modifications	MH+ [Da]	XCorr A2
	ETEVIDPQDLLEGR	3	38201675		1613.8	2.93772
15055539	40S ribosomal protein S2 [Homo sapiens]	4.44	1	1	1	3	293	31.3046	10.2427
	Sequence	# PSMs	Protein Group Accessions	Modifications	MH+ [Da]	XCorr A2
	SLEEIYLFSLPIK	3	15055539		1551.87	3.07823
5902090	solute carrier family 2, facilitated glucose transporter member 3 [Homo sapiens]	1.81	2	1	1	3	496	53.8893	7.1958
	Sequence	# PSMs	Protein Group Accessions	Modifications	MH+ [Da]	XCorr A2
	QVTVLELFR	3	5902090		1104.64	2.00844
18379349	synaptic vesicle membrane protein VAT-1 homolog [Homo sapiens]	4.07	1	1	1	3	393	41.8934	6.29053
	Sequence	# PSMs	Protein Group Accessions	Modifications	MH+ [Da]	XCorr A2
	GVDIVMDPLGGSDTAK	3	18379349		1574.77	3.90167
18765694	dipeptidyl peptidase 4 [Homo sapiens]	0.91	1	1	1	2	766	88.2225	6.03662
	Sequence	# PSMs	Protein Group Accessions	Modifications	MH+ [Da]	XCorr A2
	ISLQWLR	2	18765694		915.542	2.2209
296317343	protein arginine N-methyltransferase 7 isoform 2 [Homo sapiens]	2.02	2	1	1	2	642	73.1068	5.45264
	Sequence	# PSMs	Protein Group Accessions	Modifications	MH+ [Da]	XCorr A2
	EAEPHPLWEYPCR	2	296317343	N-Term(Acetyl); C12(Carbamidomethyl)	1725.77	2.27358
222352151	poly(rC)-binding protein 1 [Homo sapiens]	3.65	1	1	1	2	356	37.4739	7.09326
	Sequence	# PSMs	Protein Group Accessions	Modifications	MH+ [Da]	XCorr A2
	IITLTGPTNAIFK	2	222352151		1388.82	2.41971
189163485	lysosomal protective protein isoform b precursor [Homo sapiens]	1.46	3	1	1	2	480	54.4311	6.60986
	Sequence	# PSMs	Protein Group Accessions	Modifications	MH+ [Da]	XCorr A2
	CNFYDNK	2	189163485	N-Term(Acetyl)	945.378	1.39025
33946278	cofilin-2 [Homo sapiens]	10.24	2	1	1	2	166	18.7249	7.88428
	Sequence	# PSMs	Protein Group Accessions	Modifications	MH+ [Da]	XCorr A2
	KEDLVFIFWAPESAPLK	2	33946278		1990.07	3.36056
18034692	choline transporter-like protein 1 [Homo sapiens]	4.72	1	2	2	2	657	73.2533	8.60205
	Sequence	# PSMs	Protein Group Accessions	Modifications	MH+ [Da]	XCorr A2
	LPVPASAPIPFFHR	1	18034692		1548.87	2.94484
	FAEALITFVSDNSVLHR	1	18034692		1919	1.70412
10863927	peptidyl-prolyl cis-trans isomerase A [Homo sapiens]	13.94	4	2	2	2	165	18.0009	7.81104
	Sequence	# PSMs	Protein Group Accessions	Modifications	MH+ [Da]	XCorr A2
	VSFELFADK	1	10863927		1055.54	1.89619
	IIPGFMCQGGDFTR	1	10863927	C7(Carbamidomethyl)	1598.75	1.52922
5174613	nucleosome assembly protein 1-like 4 [Homo sapiens]	4	1	1	1	2	375	42.7969	4.69092
	Sequence	# PSMs	Protein Group Accessions	Modifications	MH+ [Da]	XCorr A2
	QVPNESFFNFFNPLK	2	5174613		1827.9	3.21956
33946329	ras-related protein Ral-A precursor [Homo sapiens]	3.4	2	1	1	2	206	23.552	7.10791
	Sequence	# PSMs	Protein Group Accessions	Modifications	MH+ [Da]	XCorr A2
	VFFDLMR	2	33946329		927.475	2.12458
119703744	desmoglein-1 preproprotein [Homo sapiens]	1.81	1	1	1	2	1049	113.676	5.03369
	Sequence	# PSMs	Protein Group Accessions	Modifications	MH+ [Da]	XCorr A2
	ISGVGIDQPPYGIFVINQK	2	119703744		2045.11	3.24222
66932929	myeloid-associated differentiation marker [Homo sapiens]	3.11	1	1	1	2	322	35.2503	8.14795
	Sequence	# PSMs	Protein Group Accessions	Modifications	MH+ [Da]	XCorr A2
	ALTQPLGLLR	2	66932929		1081.67	2.56017
61744483	4F2 cell-surface antigen heavy chain isoform f [Homo sapiens]	2.27	4	1	1	2	529	57.9089	5.35107
	Sequence	# PSMs	Protein Group Accessions	Modifications	MH+ [Da]	XCorr A2
	LLTSFLPAQLLR	2	61744483		1371.84	2.40845
55749480	syndecan-1 precursor [Homo sapiens]	5.48	1	1	1	2	310	32.4568	4.62744
	Sequence	# PSMs	Protein Group Accessions	Modifications	MH+ [Da]	XCorr A2
	EGEAVVLPEVEPGLTAR	2	55749480		1765.93	2.27748
34147513	ras-related protein Rab-7a [Homo sapiens]	13.04	1	2	2	2	207	23.4748	6.69775
	Sequence	# PSMs	Protein Group Accessions	Modifications	MH+ [Da]	XCorr A2
	DPENFPFVVLGNK	1	34147513		1475.75	2.85839
	EAINVEQAFQTIAR	1	34147513		1589.83	2.34174
189458819	transferrin receptor protein 1 [Homo sapiens]	2.11	1	1	1	1	760	84.8179	6.60986
	Sequence	# PSMs	Protein Group Accessions	Modifications	MH+ [Da]	XCorr A2
	SAFSNLFGGEPLSYTR	1	189458819		1745.85	4.4046
58530842	desmoplakin isoform II [Homo sapiens]	0.62	2	1	1	1	2272	259.957	6.96143
	Sequence	# PSMs	Protein Group Accessions	Modifications	MH+ [Da]	XCorr A2
	ALLQAILQTEDMLK	1	58530842	M12(Oxidation)	1602.88	2.46987
323276700	40S ribosomal protein S10 [Homo sapiens]	5.45	2	1	1	1	165	18.8859	10.1548
	Sequence	# PSMs	Protein Group Accessions	Modifications	MH+ [Da]	XCorr A2
	IAIYELLFK	1	323276700		1109.66	1.94746
301897479	beta-enolase isoform 2 [Homo sapiens]	4.6	4	1	1	1	391	42.2218	7.97217
	Sequence	# PSMs	Protein Group Accessions	Modifications	MH+ [Da]	XCorr A2
	AAVPSGASTGIYEALELR	1	301897479		1804.94	2.78349
296011035	cytoplasmic polyadenylation element-binding protein 3 isoform 2 [Homo sapiens]	3.8	8	1	1	1	684	74.3935	6.771
	Sequence	# PSMs	Protein Group Accessions	Modifications	MH+ [Da]	XCorr A2
	GYAFLLFQEESSVQALIDACLEEDGK	1	296011035	N-Term(Acetyl); C20(Carbamidomethyl)	2974.39	2.05378
27477138	zinc finger CCCH-type antiviral protein 1 isoform 2 [Homo sapiens]	2.58	2	1	1	1	699	77.8533	8.38232
	Sequence	# PSMs	Protein Group Accessions	Modifications	MH+ [Da]	XCorr A2
	VALVNDSLSDVTSTTSSR	1	27477138		1851.93	1.63343
325120959	tumor necrosis factor receptor superfamily member 19 isoform 2 precursor [Homo sapiens]	3.84	2	1	1	1	417	45.2753	5.19873
	Sequence	# PSMs	Protein Group Accessions	Modifications	MH+ [Da]	XCorr A2
	ECGFGYGEDAQCVTCR	1	325120959	N-Term(Acetyl); C2(Carbamidomethyl); C12(Carbamidomethyl); C15(Carbamidomethyl)	1950.73	2.4912
315570273	actin, gamma-enteric smooth muscle isoform 2 precursor [Homo sapiens]	2.4	8	1	1	1	333	37.0594	5.5415
	Sequence	# PSMs	Protein Group Accessions	Modifications	MH+ [Da]	XCorr A2
	DLTDYLMK	1	315570273		998.487	1.81223
270132569	tetraspanin-9 [Homo sapiens]	4.6	1	1	1	1	239	26.7605	7.6792
	Sequence	# PSMs	Protein Group Accessions	Modifications	MH+ [Da]	XCorr A2
	NAWNIIQAEMR	1	270132569		1345.67	2.50962
42476333	amiloride-sensitive sodium channel subunit gamma [Homo sapiens]	4.78	1	1	1	1	649	74.2221	7.50342
	Sequence	# PSMs	Protein Group Accessions	Modifications	MH+ [Da]	XCorr A2
	QDEYPFVEDVGTEIETAMVTSIGMHLTESFK	1	42476333	N-Term(Acetyl); M18(Oxidation)	3561.64	1.99069
38201690	ras-related protein Rap-2b precursor [Homo sapiens]	6.56	1	1	1	1	183	20.4912	4.80518
	Sequence	# PSMs	Protein Group Accessions	Modifications	MH+ [Da]	XCorr A2
	ASVDELFAEIVR	1	38201690		1348.71	2.34042
22907044	DNA dC->dU-editing enzyme APOBEC-3F isoform a [Homo sapiens]	4.83	1	1	1	1	373	44.9906	7.2251
	Sequence	# PSMs	Protein Group Accessions	Modifications	MH+ [Da]	XCorr A2
	YCWENFVYNDDEPFKPWK	1	22907044	C2(Carbamidomethyl)	2437.08	2.86858
5803137	putative RNA-binding protein 3 [Homo sapiens]	11.46	1	1	1	1	157	17.16	8.90967
	Sequence	# PSMs	Protein Group Accessions	Modifications	MH+ [Da]	XCorr A2
	GFGFITFTNPEHASVAMR	1	5803137		1981.96	2.06108
4506631	60S ribosomal protein L30 [Homo sapiens]	13.91	1	1	1	1	115	12.7757	9.62744
	Sequence	# PSMs	Protein Group Accessions	Modifications	MH+ [Da]	XCorr A2
	VCTLAIIDPGDSDIIR	1	4506631	C2(Carbamidomethyl)	1757.91	3.89045
4504747	integrin alpha-3 isoform a precursor [Homo sapiens]	1.14	2	1	1	1	1051	116.538	6.771
	Sequence	# PSMs	Protein Group Accessions	Modifications	MH+ [Da]	XCorr A2
	KLLLSINVTNTR	1	4504747	N-Term(Acetyl)	1413.84	1.73993
4504447	heterogeneous nuclear ribonucleoproteins A2/B1 isoform A2 [Homo sapiens]	3.81	2	1	1	1	341	35.9839	8.646
	Sequence	# PSMs	Protein Group Accessions	Modifications	MH+ [Da]	XCorr A2
	EESGKPGAHVTVK	1	4504447		1338.7	2.24172
16357472	cell division control protein 42 homolog isoform 2 [Homo sapiens]	6.81	2	1	1	1	191	21.2969	6.03662
	Sequence	# PSMs	Protein Group Accessions	Modifications	MH+ [Da]	XCorr A2
	TPFLLVGTQIDLR	1	16357472		1472.85	3.11726
197333879	genetic suppressor element 1 isoform 2 [Homo sapiens]	0.99	2	1	1	1	1113	125.765	7.26904
	Sequence	# PSMs	Protein Group Accessions	Modifications	MH+ [Da]	XCorr A2
	CLALPAMHWPR	1	197333879		1294.65	1.85294
194018499	C-type lectin domain family 12 member B isoform 2 [Homo sapiens]	7.76	2	1	1	1	232	26.723	5.88428
	Sequence	# PSMs	Protein Group Accessions	Modifications	MH+ [Da]	XCorr A2
	MWQWYQNSCYYFTTNEEK	1	194018499		2421	2.22444
156119615	myosin-IXa [Homo sapiens]	0.67	1	1	1	1	2548	292.522	8.88037
	Sequence	# PSMs	Protein Group Accessions	Modifications	MH+ [Da]	XCorr A2
	LINYIEMHGLYTEGIYR	1	156119615	N-Term(Acetyl); M7(Oxidation)	2143.06	2.5508
115298659	spectrin alpha chain, erythrocyte [Homo sapiens]	1.07	1	1	1	1	2419	279.842	5.04639
	Sequence	# PSMs	Protein Group Accessions	Modifications	MH+ [Da]	XCorr A2
	EDMKQALTPEQVSFCATHMQQYMDPR	1	115298659	N-Term(Acetyl); M3(Oxidation); C15(Carbamidomethyl); M19(Oxidation)	3215.41	2.06623
110611903	myosin-4 [Homo sapiens]	0.72	1	1	1	1	1939	222.932	5.84619
	Sequence	# PSMs	Protein Group Accessions	Modifications	MH+ [Da]	XCorr A2
	VVESMQSTLDAEIR	1	110611903	N-Term(Acetyl); M5(Oxidation)	1635.79	2.94967
109689695	transient receptor potential cation channel subfamily M member 8 [Homo sapiens]	1.81	1	1	1	1	1104	127.603	7.23975
	Sequence	# PSMs	Protein Group Accessions	Modifications	MH+ [Da]	XCorr A2
	LLLEWNQLDLANDEIFTNDR	1	109689695		2432.21	2.52593
94721338	hypothetical protein LOC54629 isoform b [Homo sapiens]	3.71	2	1	1	1	620	66.9364	4.51318
	Sequence	# PSMs	Protein Group Accessions	Modifications	MH+ [Da]	XCorr A2
	EISEIQRLNYEQNMSDAMAILHK	1	94721338	N-Term(Acetyl); M14(Oxidation); M18(Oxidation)	2807.32	1.88966
94536811	E3 ubiquitin-protein ligase HECW1 [Homo sapiens]	0.5	1	1	1	1	1606	179.442	5.50342
	Sequence	# PSMs	Protein Group Accessions	Modifications	MH+ [Da]	XCorr A2
	LPNHLTHR	1	94536811	N-Term(Acetyl)	1029.56	1.51573
61743914	acetylcholine receptor subunit gamma precursor [Homo sapiens]	5.61	1	1	1	1	517	57.8461	6.23975
	Sequence	# PSMs	Protein Group Accessions	Modifications	MH+ [Da]	XCorr A2
	KPLFYVINIIAPCVLISSVAILIHFLPAK	1	61743914		3192.92	0.45286
53832021	carboxypeptidase M precursor [Homo sapiens]	5.42	1	1	1	1	443	50.4815	7.35693
	Sequence	# PSMs	Protein Group Accessions	Modifications	MH+ [Da]	XCorr A2
	MDFPCLWLGLLLPLVAALDFNYHR	1	53832021		2817.45	2.9154
41281753	serine/threonine-protein kinase Nek11 isoform 2 [Homo sapiens]	5.32	3	1	1	1	470	53.9723	5.94775
	Sequence	# PSMs	Protein Group Accessions	Modifications	MH+ [Da]	XCorr A2
	IFPENQIIEWFIQLLLGVDYMHERR	1	41281753	M21(Oxidation)	3175.62	2.92134
23503243	ras association domain-containing protein 8 isoform b [Homo sapiens]	2.55	2	1	1	1	392	45.418	5.8208
	Sequence	# PSMs	Protein Group Accessions	Modifications	MH+ [Da]	XCorr A2
	QLESNEIEIR	1	23503243		1230.63	1.89095
21265052	A disintegrin and metalloproteinase with thrombospondin motifs 14 isoform 2 preproprotein [Homo sapiens]	2.37	2	1	1	1	1223	133.802	7.18115
	Sequence	# PSMs	Protein Group Accessions	Modifications	MH+ [Da]	XCorr A2
	CELICQSADTGDVVFMNQVVHDGTRCSYR	1	21265052	C1(Carbamidomethyl)	3303.47	2.95342
13376259	nuclear pore complex protein Nup85 [Homo sapiens]	1.22	1	1	1	1	656	74.9711	5.5542
	Sequence	# PSMs	Protein Group Accessions	Modifications	MH+ [Da]	XCorr A2
	CLEDLTSR	1	13376259		936.441	2.25265
7661910	tetratricopeptide repeat protein 35 [Homo sapiens]	8.75	1	1	1	1	297	34.8114	6.56592
	Sequence	# PSMs	Protein Group Accessions	Modifications	MH+ [Da]	XCorr A2
	AAFCLEELMMTNPHNHLYCQQYAEVK	1	7661910	N-Term(Acetyl); M9(Oxidation); M10(Oxidation); C19(Carbamidomethyl)	3214.4	1.97016
5032093	neutral amino acid transporter B(0) isoform 1 [Homo sapiens]	2.4	1	1	1	1	541	56.5623	5.47803
	Sequence	# PSMs	Protein Group Accessions	Modifications	MH+ [Da]	XCorr A2
	NIFPSNLVSAAFR	1	5032093		1435.77	2.12428
4759230	protein-glutamine gamma-glutamyltransferase 5 isoform 2 [Homo sapiens]	4.7	2	1	1	1	638	71.873	6.354
	Sequence	# PSMs	Protein Group Accessions	Modifications	MH+ [Da]	XCorr A2
	EGEVDLNYDTPFVFSMVNADCMSWLVQGGK	1	4759230	N-Term(Acetyl); M16(Oxidation); M22(Oxidation)	3425.51	2.20429
4504445	heterogeneous nuclear ribonucleoprotein A1 isoform a [Homo sapiens]	3.13	3	1	1	1	320	34.1753	9.23193
	Sequence	# PSMs	Protein Group Accessions	Modifications	MH+ [Da]	XCorr A2
	IEVIEIMTDR	1	4504445		1218.64	2.91649
156938340	tryptase gamma preproprotein [Homo sapiens]	5.61	1	1	1	1	321	33.8071	7.09326
	Sequence	# PSMs	Protein Group Accessions	Modifications	MH+ [Da]	XCorr A2
	DYPGPGGSILQPDMLCAR	1	156938340	M14(Oxidation); C16(Carbamidomethyl)	1962.91	1.83044
149363636	plexin-B2 precursor [Homo sapiens]	0.38	1	1	1	1	1838	204.997	6.23975
	Sequence	# PSMs	Protein Group Accessions	Modifications	MH+ [Da]	XCorr A2
	VFFLPSK	1	149363636		837.487	2.06453
170763486	hypothetical protein LOC55322 [Homo sapiens]	4.07	1	1	1	1	442	49.9355	4.77979
	Sequence	# PSMs	Protein Group Accessions	Modifications	MH+ [Da]	XCorr A2
	KPGTNLTEEDLVDIVDTR	1	170763486		2015.02	1.9078
310128054	PREDICTED: ras-related protein Rap-1b-like protein-like [Homo sapiens]	6.52	3	1	1	1	184	20.9116	5.47803
	Sequence	# PSMs	Protein Group Accessions	Modifications	MH+ [Da]	XCorr A2
	INVNEIFYDLVR	1	310128054		1494.8	3.19601
310124995	PREDICTED: HLA class I histocompatibility antigen, A-69 alpha chain-like isoform 15 [Homo sapiens]	7.87	102	1	1	1	178	19.3307	8.71924
	Sequence	# PSMs	Protein Group Accessions	Modifications	MH+ [Da]	XCorr A2
	FIAVGYVDDTQFVR	1	310124995		1629.83	4.02563
310125420	PREDICTED: 5'-nucleotidase domain-containing protein 4 [Homo sapiens]	4.01	2	1	1	1	524	59.6571	7.04932
	Sequence	# PSMs	Protein Group Accessions	Modifications	MH+ [Da]	XCorr A2
	SLFQDVTDAMNNIHQSGCLKK	1	310125420	N-Term(Acetyl); C18(Carbamidomethyl)	2448.17	2.23917
310117710	PREDICTED: hypothetical protein LOC100508720 [Homo sapiens]	11.11	1	1	1	1	126	15.07	3.95459
	Sequence	# PSMs	Protein Group Accessions	Modifications	MH+ [Da]	XCorr A2
	LIEWNQPEWNGMER	1	310117710	N-Term(Acetyl)	1843.84	1.46156

## Sheet: HEK293
HEK293 Background
Accession	Description	ΣCoverage	Σ# Proteins	Σ# Unique Peptides	Σ# Peptides	Σ# PSMs	# AAs	MW [kDa]	calc. pI
11024714	polyubiquitin-B precursor [Homo sapiens]	37.99	6	2	2	31	229	25.7458	7.43018
	Sequence	# PSMs	Protein Group Accessions	Modifications	MH+ [Da]	XCorr A2
	TITLEVEPSDTIENVK	3	11024714		1787.93	4.4653
	IQDKEGIPPDQQR	28	11024714		1523.78	2.53996
187608750	cellular nucleic acid-binding protein isoform 6 [Homo sapiens]	14.71	6	3	3	26	170	18.7292	7.7085
	Sequence	# PSMs	Protein Group Accessions	Modifications	MH+ [Da]	XCorr A2
	EREQCCYNCGKPGHLAR	4	187608750	C5(Carbamidomethyl); C6(Carbamidomethyl); C9(Carbamidomethyl)	2134.93	3.62535
	TSEVNCYR	8	187608750	C6(Carbamidomethyl)	1028.44	2.89567
	EQCCYNCGKPGHLAR	14	187608750	C3(Carbamidomethyl); C4(Carbamidomethyl); C7(Carbamidomethyl)	1849.79	2.89165
331284207	immunoglobulin superfamily member 8 [Homo sapiens]	7.67	1	5	5	16	613	64.9935	8.00146
	Sequence	# PSMs	Protein Group Accessions	Modifications	MH+ [Da]	XCorr A2
	SRPLPVHVR	3	331284207		1060.64	2.58562
	HTHLAVSFGR	5	331284207		1124.6	2.79461
	YLGSYSGK	1	331284207		874.43	1.52646
	LAAGELR	6	331284207		729.426	2.16103
	LEAARPGDAGTYR	1	331284207		1376.69	1.5875
46367787	polyadenylate-binding protein 1 [Homo sapiens]	6.45	5	2	4	15	636	70.6259	9.49561
	Sequence	# PSMs	Protein Group Accessions	Modifications	MH+ [Da]	XCorr A2
	GFGFVCFSSPEEATK	1	46367787;208431836	C6(Carbamidomethyl)	1662.75	4.20033
	QAHLTNQYMQR	6	46367787		1389.67	4.02008
	GFGFVSFER	2	46367787		1045.51	2.74798
	IMWSQR	5	46367787;208431836		820.414	1.7682
	QAHLTNQYMQR	1	46367787	M9(Oxidation)	1405.66	2.40956
5803137	putative RNA-binding protein 3 [Homo sapiens]	17.83	1	2	2	14	157	17.16	8.90967
	Sequence	# PSMs	Protein Group Accessions	Modifications	MH+ [Da]	XCorr A2
	GFGFITFTNPEHASVAMR	5	5803137	M17(Oxidation)	1997.95	3.19331
	AMNGESLDGR	6	5803137		1049.47	3.02671
	GFGFITFTNPEHASVAMR	3	5803137		1981.96	2.18126
208431836	polyadenylate-binding protein 4 isoform 3 [Homo sapiens]	7.13	6	3	5	13	631	69.5348	9.5249
	Sequence	# PSMs	Protein Group Accessions	Modifications	MH+ [Da]	XCorr A2
	GFGFVCFSSPEEATK	1	46367787;208431836	C6(Carbamidomethyl)	1662.75	4.20033
	KAHLTNQYMQR	2	208431836		1389.7	2.76422
	IMWSQR	5	46367787;208431836		820.414	1.7682
	VMLEDGR	3	208431836		819.403	1.50981
	KFEQLK	1	208431836		792.461	1.53397
	KAHLTNQYMQR	1	208431836	M9(Oxidation)	1405.7	3.15309
194272168	putative helicase MOV-10 [Homo sapiens]	2.39	1	2	2	13	1003	113.599	8.82178
	Sequence	# PSMs	Protein Group Accessions	Modifications	MH+ [Da]	XCorr A2
	HGVDVEVQGPHEAR	9	194272168		1529.75	4.97152
	ITGNPVVTNR	4	194272168		1070.6	3.18743
301171475	ATP-dependent RNA helicase DDX3X isoform 3 [Homo sapiens]	7.59	4	5	5	10	646	71.3109	6.62451
	Sequence	# PSMs	Protein Group Accessions	Modifications	MH+ [Da]	XCorr A2
	DREEALHQFR	4	301171475		1300.64	2.75708
	SFLLDLLNATGK	1	301171475		1291.72	2.14881
	HAIPIIK	1	301171475		791.513	2.24997
	VGSTSENITQK	1	301171475		1163.59	1.80461
	YTRPTPVQK	3	301171475		1089.6	2.01665
14141159	heterogeneous nuclear ribonucleoprotein H3 isoform b [Homo sapiens]	6.95	2	2	2	9	331	35.2164	6.87354
	Sequence	# PSMs	Protein Group Accessions	Modifications	MH+ [Da]	XCorr A2
	DGMDNQGGYGSVGR	2	14141159	M3(Oxidation)	1428.58	3.97844
	EIAENALGK	7	14141159		944.504	2.45829
18034692	choline transporter-like protein 1 [Homo sapiens]	4.26	1	3	3	7	657	73.2533	8.60205
	Sequence	# PSMs	Protein Group Accessions	Modifications	MH+ [Da]	XCorr A2
	ELKPMASGASSA	2	18034692		1148.56	2.5179
	REWKPLEDR	3	18034692		1228.64	2.38214
	SSVLCPK	2	18034692	C5(Carbamidomethyl)	790.413	1.87406
23111047	sorting nexin-5 [Homo sapiens]	2.23	1	1	1	7	404	46.7872	6.75635
	Sequence	# PSMs	Protein Group Accessions	Modifications	MH+ [Da]	XCorr A2
	LSSHPVLSK	7	23111047	N-Term(Acetyl)	1009.57	2.09665
22748653	arrestin domain-containing protein 1 [Homo sapiens]	2.77	1	1	1	7	433	45.9527	7.02002
	Sequence	# PSMs	Protein Group Accessions	Modifications	MH+ [Da]	XCorr A2
	VTCIGSCGVSNK	7	22748653	C3(Carbamidomethyl); C7(Carbamidomethyl)	1281.59	3.87922
10863877	phospholipid scramblase 1 [Homo sapiens]	2.2	1	1	1	6	318	35.0259	4.94482
	Sequence	# PSMs	Protein Group Accessions	Modifications	MH+ [Da]	XCorr A2
	FTIQNEK	6	10863877		879.457	2.03372
194248072	heat shock 70 kDa protein 1A/1B [Homo sapiens]	3.12	7	2	2	5	641	70.009	5.65576
	Sequence	# PSMs	Protein Group Accessions	Modifications	MH+ [Da]	XCorr A2
	VEIIANDQGNR	4	194248072		1228.63	3.29343
	SAVEDEGLK	1	194248072		947.467	2.30833
189458819	transferrin receptor protein 1 [Homo sapiens]	1.18	1	1	1	5	760	84.8179	6.60986
	Sequence	# PSMs	Protein Group Accessions	Modifications	MH+ [Da]	XCorr A2
	LVHANFGTK	5	189458819		986.542	2.70701
4757944	CD81 antigen [Homo sapiens]	18.22	1	2	2	5	236	25.7921	5.2876
	Sequence	# PSMs	Protein Group Accessions	Modifications	MH+ [Da]	XCorr A2
	QFYDQALQQAVVDDDANNAK	2	4757944		2253.04	3.89552
	TFHETLDCCGSSTLTALTTSVLK	3	4757944	C8(Carbamidomethyl); C9(Carbamidomethyl)	2542.21	3.40124
4508005	tripartite motif-containing protein 26 [Homo sapiens]	2.23	1	1	1	5	539	62.1271	5.03369
	Sequence	# PSMs	Protein Group Accessions	Modifications	MH+ [Da]	XCorr A2
	EHRPHTAVLMEK	5	4508005		1447.75	2.5992
87159824	CD151 antigen [Homo sapiens]	3.56	1	1	1	4	253	28.2763	7.47412
	Sequence	# PSMs	Protein Group Accessions	Modifications	MH+ [Da]	XCorr A2
	TVVALCGQR	4	87159824	C6(Carbamidomethyl)	1003.54	3.12346
34098946	nuclease-sensitive element-binding protein 1 [Homo sapiens]	7.1	1	1	1	4	324	35.9027	9.87646
	Sequence	# PSMs	Protein Group Accessions	Modifications	MH+ [Da]	XCorr A2
	EDGNEEDKENQGDETQGQQPPQR	4	34098946		2628.1	5.24697
56237027	insulin-like growth factor 2 mRNA-binding protein 1 isoform 1 [Homo sapiens]	2.77	1	1	1	4	577	63.4412	9.20264
	Sequence	# PSMs	Protein Group Accessions	Modifications	MH+ [Da]	XCorr A2
	AISVHSTPEGCSSACK	4	56237027	C11(Carbamidomethyl); C15(Carbamidomethyl)	1690.75	3.80764
4758184	tRNA (cytosine-5-)-methyltransferase [Homo sapiens]	1.53	1	1	1	3	391	44.5683	6.0874
	Sequence	# PSMs	Protein Group Accessions	Modifications	MH+ [Da]	XCorr A2
	YFLIAK	3	4758184		754.449	2.14672
193083114	poly(rC)-binding protein 2 isoform g [Homo sapiens]	3.46	7	1	1	3	318	33.4753	8.23584
	Sequence	# PSMs	Protein Group Accessions	Modifications	MH+ [Da]	XCorr A2
	IANPVEGSTDR	3	193083114		1158.57	2.62795
22907039	probable DNA dC->dU-editing enzyme APOBEC-3C [Homo sapiens]	12.63	1	2	2	3	190	22.811	7.59131
	Sequence	# PSMs	Protein Group Accessions	Modifications	MH+ [Da]	XCorr A2
	YCWENFVYNDNEPFKPWK	2	22907039	C2(Carbamidomethyl)	2436.08	3.13091
	SVVSWK	1	22907039		705.393	1.48785
7661858	rho GTPase-activating protein 11A isoform 1 [Homo sapiens]	1.37	1	1	1	3	1023	113.795	9.0708
	Sequence	# PSMs	Protein Group Accessions	Modifications	MH+ [Da]	XCorr A2
	LKENENMMEGNLPK	3	7661858	N-Term(Acetyl); M8(Oxidation)	1704.79	2.26336
67782365	keratin, type II cytoskeletal 7 [Homo sapiens]	4.9	5	1	2	2	469	51.3543	5.47803
	Sequence	# PSMs	Protein Group Accessions	Modifications	MH+ [Da]	XCorr A2
	LALDIEIATYR	1	67782365;119395750		1277.71	2.43759
	SLDLDGIIAEVK	1	67782365	N-Term(Acetyl)	1314.71	1.95664
4504345	hemoglobin subunit alpha [Homo sapiens]	6.34	1	1	1	2	142	15.2479	8.67529
	Sequence	# PSMs	Protein Group Accessions	Modifications	MH+ [Da]	XCorr A2
	MFLSFPTTK	2	4504345		1071.55	2.0248
296841095	protein kinase C and casein kinase substrate in neurons protein 2 isoform B [Homo sapiens]	2.02	2	1	1	2	445	51.321	5.38916
	Sequence	# PSMs	Protein Group Accessions	Modifications	MH+ [Da]	XCorr A2
	AADAVEDLR	2	296841095		959.48	3.25168
149999611	signal recognition particle 14 kDa protein [Homo sapiens]	9.56	1	1	1	2	136	14.5608	10.0376
	Sequence	# PSMs	Protein Group Accessions	Modifications	MH+ [Da]	XCorr A2
	KGTVEGFEPADNK	2	149999611		1391.68	2.10381
4506607	60S ribosomal protein L18 [Homo sapiens]	5.32	1	1	1	2	188	21.6211	11.7222
	Sequence	# PSMs	Protein Group Accessions	Modifications	MH+ [Da]	XCorr A2
	TNRPPLSLSR	2	4506607		1140.65	1.87539
15055539	40S ribosomal protein S2 [Homo sapiens]	7.85	1	2	2	2	293	31.3046	10.2427
	Sequence	# PSMs	Protein Group Accessions	Modifications	MH+ [Da]	XCorr A2
	SLEEIYLFSLPIK	1	15055539		1551.87	3.40835
	IGKPHTVPCK	1	15055539	C9(Carbamidomethyl)	1136.63	1.40919
61835172	fragile X mental retardation syndrome-related protein 1 isoform c [Homo sapiens]	1.49	4	1	1	1	536	59.8831	6.771
	Sequence	# PSMs	Protein Group Accessions	Modifications	MH+ [Da]	XCorr A2
	VIQEIVDK	1	61835172	N-Term(Acetyl)	985.555	1.44992
237512982	sodium channel protein type 5 subunit alpha isoform f [Homo sapiens]	0.92	6	1	1	1	1962	221.159	5.65576
	Sequence	# PSMs	Protein Group Accessions	Modifications	MH+ [Da]	XCorr A2
	LAQRYLIWECCPLWMSIK	1	237512982	N-Term(Acetyl); C10(Carbamidomethyl); C11(Carbamidomethyl)	2409.19	1.943
328927057	junctional adhesion molecule C isoform 2 precursor [Homo sapiens]	3.09	2	1	1	1	259	29.2047	7.62061
	Sequence	# PSMs	Protein Group Accessions	Modifications	MH+ [Da]	XCorr A2
	TDEEGDFR	1	328927057		968.396	2.28816
4885455	SH2B adapter protein 3 [Homo sapiens]	2.09	1	1	1	1	575	63.1856	7.1958
	Sequence	# PSMs	Protein Group Accessions	Modifications	MH+ [Da]	XCorr A2
	LQAACSSIQEVR	1	4885455	N-Term(Acetyl); C5(Carbamidomethyl)	1403.69	1.69469
225703142	claudin-14 [Homo sapiens]	15.9	1	1	1	1	239	25.6821	8.60205
	Sequence	# PSMs	Protein Group Accessions	Modifications	MH+ [Da]	XCorr A2
	SLLALPQDLQAARALMVISCLLSGIACACAVIGMKCTR	1	225703142	C20(Carbamidomethyl); C27(Carbamidomethyl)	4018.06	1.46319
46358417	metabotropic glutamate receptor 3 precursor [Homo sapiens]	0.68	1	1	1	1	879	98.8147	7.66455
	Sequence	# PSMs	Protein Group Accessions	Modifications	MH+ [Da]	XCorr A2
	IFDGVK	1	46358417		678.381	1.78658
44890068	zinc finger MYM-type protein 4 [Homo sapiens]	0.71	1	1	1	1	1548	172.677	6.84424
	Sequence	# PSMs	Protein Group Accessions	Modifications	MH+ [Da]	XCorr A2
	CSMCQKNAVIR	1	44890068	C1(Carbamidomethyl); C4(Carbamidomethyl)	1366.64	2.32613
40805825	coatomer subunit epsilon isoform b [Homo sapiens]	4.28	1	1	1	1	257	28.7786	5.2876
	Sequence	# PSMs	Protein Group Accessions	Modifications	MH+ [Da]	XCorr A2
	STAMTVQILLK	1	40805825	N-Term(Acetyl)	1246.71	1.93596
18375673	regulator of nonsense transcripts 1 [Homo sapiens]	1.16	1	1	1	1	1118	122.958	6.68311
	Sequence	# PSMs	Protein Group Accessions	Modifications	MH+ [Da]	XCorr A2
	LKESQTQDNITVR	1	18375673		1531.81	2.92097
14591909	60S ribosomal protein L5 [Homo sapiens]	3.37	1	1	1	1	297	34.3407	9.71533
	Sequence	# PSMs	Protein Group Accessions	Modifications	MH+ [Da]	XCorr A2
	RFPGYDSESK	1	14591909		1185.55	2.76361
10440560	histone H3.1 [Homo sapiens]	5.15	4	1	1	1	136	15.3945	11.1216
	Sequence	# PSMs	Protein Group Accessions	Modifications	MH+ [Da]	XCorr A2
	EIAQDFK	1	10440560		850.431	1.85237
7705415	protein Hook homolog 1 [Homo sapiens]	0.96	1	1	1	1	728	84.5948	5.14795
	Sequence	# PSMs	Protein Group Accessions	Modifications	MH+ [Da]	XCorr A2
	TQLETYK	1	7705415		882.456	1.14334
189027048	ecto-NOX disulfide-thiol exchanger 1 [Homo sapiens]	1.24	1	1	1	1	643	73.3017	5.5415
	Sequence	# PSMs	Protein Group Accessions	Modifications	MH+ [Da]	XCorr A2
	LCAFEGIK	1	189027048	N-Term(Acetyl); C2(Carbamidomethyl)	979.492	1.53835
156546888	F-box only protein 40 [Homo sapiens]	0.99	1	1	1	1	709	79.7304	7.10791
	Sequence	# PSMs	Protein Group Accessions	Modifications	MH+ [Da]	XCorr A2
	EVLAKTK	1	156546888		788.487	2.24917
116235446	LAG1 longevity assurance homolog 3 [Homo sapiens]	1.57	1	1	1	1	383	46.2856	7.75244
	Sequence	# PSMs	Protein Group Accessions	Modifications	MH+ [Da]	XCorr A2
	LGFDVK	1	116235446		678.381	1.49843
110611903	myosin-4 [Homo sapiens]	0.72	1	1	1	1	1939	222.932	5.84619
	Sequence	# PSMs	Protein Group Accessions	Modifications	MH+ [Da]	XCorr A2
	VVESMQSTLDAEIR	1	110611903	N-Term(Acetyl); M5(Oxidation)	1635.79	2.28823
68563515	keratinocyte proline-rich protein [Homo sapiens]	1.55	1	1	1	1	579	64.0932	8.26514
	Sequence	# PSMs	Protein Group Accessions	Modifications	MH+ [Da]	XCorr A2
	RSEPIYNSR	1	68563515		1121.57	2.35712
56711286	hypothetical protein LOC340533 [Homo sapiens]	0.99	1	1	1	1	1516	167.445	6.40479
	Sequence	# PSMs	Protein Group Accessions	Modifications	MH+ [Da]	XCorr A2
	YSNMSTLGNNGPTHK	1	56711286	N-Term(Acetyl); M4(Oxidation)	1678.74	1.7274
55749504	syntenin-1 isoform 2 [Homo sapiens]	2.05	3	1	1	1	292	31.7415	7.53271
	Sequence	# PSMs	Protein Group Accessions	Modifications	MH+ [Da]	XCorr A2
	EVILCK	1	55749504	C5(Carbamidomethyl)	761.423	1.51459
38569482	hypothetical protein LOC57535 precursor [Homo sapiens]	4.15	1	1	1	1	1013	111.295	6.55127
	Sequence	# PSMs	Protein Group Accessions	Modifications	MH+ [Da]	XCorr A2
	IYSINVTNVMNGVASYCRPCALEASDVGSSCTSCPAGYYIDR	1	38569482	N-Term(Acetyl); M10(Oxidation); C34(Carbamidomethyl)	4565.01	0.841012
30039698	ras association domain-containing protein 3 [Homo sapiens]	8.4	1	1	1	1	238	27.545	7.44482
	Sequence	# PSMs	Protein Group Accessions	Modifications	MH+ [Da]	XCorr A2
	EHEIGEWEAFSLPELQNFLR	1	30039698		2444.19	2.38356
21361743	protein NipSnap homolog 3B [Homo sapiens]	6.88	1	1	1	1	247	28.2955	9.27588
	Sequence	# PSMs	Protein Group Accessions	Modifications	MH+ [Da]	XCorr A2
	TSYSELVGFWSVEFGGR	1	21361743	N-Term(Acetyl)	1962.92	1.30952
13376259	nuclear pore complex protein Nup85 [Homo sapiens]	1.22	1	1	1	1	656	74.9711	5.5542
	Sequence	# PSMs	Protein Group Accessions	Modifications	MH+ [Da]	XCorr A2
	CLEDLTSR	1	13376259		936.441	2.09822
7705987	glycolipid transfer protein [Homo sapiens]	4.31	1	1	1	1	209	23.8344	7.38623
	Sequence	# PSMs	Protein Group Accessions	Modifications	MH+ [Da]	XCorr A2
	DENHPNLIR	1	7705987	N-Term(Acetyl)	1149.57	1.8466
5454016	oxygen-regulated protein 1 [Homo sapiens]	0.56	1	1	1	1	2156	240.511	5.79541
	Sequence	# PSMs	Protein Group Accessions	Modifications	MH+ [Da]	XCorr A2
	VTDSHITLKSQK	1	5454016	N-Term(Acetyl)	1398.76	1.80018
5031569	alpha-centractin [Homo sapiens]	1.6	2	1	1	1	376	42.5869	6.63916
	Sequence	# PSMs	Protein Group Accessions	Modifications	MH+ [Da]	XCorr A2
	GLLSIR	1	5031569	N-Term(Acetyl)	700.435	1.42716
4502847	cold-inducible RNA-binding protein [Homo sapiens]	8.14	1	1	1	1	172	18.6367	9.51025
	Sequence	# PSMs	Protein Group Accessions	Modifications	MH+ [Da]	XCorr A2
	GFGFVTFENIDDAK	1	4502847		1559.74	4.47849
4507541	tetraspanin-6 [Homo sapiens]	3.27	1	1	1	1	245	27.5451	8.104
	Sequence	# PSMs	Protein Group Accessions	Modifications	MH+ [Da]	XCorr A2
	LEDCTPQR	1	4507541	C4(Carbamidomethyl)	1018.46	2.23307
310109920	PREDICTED: aldo-keto reductase family 1 member C2-like isoform 1 [Homo sapiens]	8.36	3	1	1	1	323	36.747	7.7085
	Sequence	# PSMs	Protein Group Accessions	Modifications	MH+ [Da]	XCorr A2
	NLQLDYVDLYLIHFPVSVKPGEEVIPK	1	310109920		3125.7	2.34826

## Sheet: BHK21
BHK21 Background
Accession	Description	ΣCoverage	Σ# Proteins	Σ# Unique Peptides	Σ# Peptides	Σ# PSMs	# AAs	MW [kDa]	calc. pI
G3GVL0	Ubiquitin OS=Cricetulus griseus GN=I79_001749 PE=4 SV=1 - [G3GVL0_CRIGR]	32.68	2	2	2	5	153	17.2643	7.40088
	Sequence	# PSMs	Protein Group Accessions	Modifications	MH+ [Da]	XCorr A2
	TITLEVEPSDTIENVK	4	G3GVL0		1787.93	4.54897
	TLSDYNIQK	1	G3GVL0		1081.55	2.18682
G3GTW3	Junctional adhesion molecule C OS=Cricetulus griseus GN=I79_001102 PE=4 SV=1 - [G3GTW3_CRIGR]	20.63	1	7	7	26	286	32.0109	5.92236
	Sequence	# PSMs	Protein Group Accessions	Modifications	MH+ [Da]	XCorr A2
	IQDGQTTYVYFDNK	3	G3GTW3		1691.79	5.34212
	CEVVALNDRK	7	G3GTW3	C1(Carbamidomethyl)	1203.61	3.81782
	SPGKHDGVNYIR	4	G3GTW3		1342.69	3.60917
	HDGVNYIR	3	G3GTW3		973.484	2.48258
	SDSAIYR	7	G3GTW3		811.394	2.20527
	NDVPLPTDSR	1	G3GTW3		1113.55	1.9015
	TDVFGK	1	G3GTW3		666.346	1.76513
G3HID6	Cellular nucleic acid-binding protein OS=Cricetulus griseus GN=I79_010397 PE=4 SV=1 - [G3HID6_CRIGR]	19.77	1	3	3	12	177	19.4496	7.7085
	Sequence	# PSMs	Protein Group Accessions	Modifications	MH+ [Da]	XCorr A2
	GFQFVSSSLPDICYR	6	G3HID6	C13(Carbamidomethyl)	1775.84	4.33896
	CYSCGEFGHIQK	3	G3HID6	C1(Carbamidomethyl); C4(Carbamidomethyl)	1485.63	2.81878
	TSEVNCYR	3	G3HID6	C6(Carbamidomethyl)	1028.45	2.78199
G3IGQ2	Heat shock cognate 71 kDa protein OS=Cricetulus griseus GN=I79_022973 PE=3 SV=1 - [G3IGQ2_CRIGR]	18.57	6	1	1	1	70	7.39967	7.18115
	Sequence	# PSMs	Protein Group Accessions	Modifications	MH+ [Da]	XCorr A2
	TTPSYVAFTDTER	1	G3IGQ2		1487.7	1.94754
G3IG05	Annexin OS=Cricetulus griseus GN=I79_022682 PE=3 SV=1 - [G3IG05_CRIGR]	18.03	1	4	4	10	244	27.0197	5.97314
	Sequence	# PSMs	Protein Group Accessions	Modifications	MH+ [Da]	XCorr A2
	GVDEVTIVNILTNR	2	G3IG05		1542.85	3.40244
	TPAQYDASELK	3	G3IG05		1222.59	3.3792
	TNQELQEINR	3	G3IG05		1244.62	3.21176
	QDIAFAYQR	2	G3IG05		1111.55	2.77817
G3HND9	Putative RNA-binding protein 3 OS=Cricetulus griseus GN=I79_012278 PE=4 SV=1 - [G3HND9_CRIGR]	10.65	1	1	1	2	169	18.099	9.0708
	Sequence	# PSMs	Protein Group Accessions	Modifications	MH+ [Da]	XCorr A2
	GFGFITFTNPEHASDAMR	2	G3HND9	M17(Oxidation)	2013.91	2.81738
G3HBR8	Hemoglobin subunit alpha OS=Cricetulus griseus GN=I79_007867 PE=3 SV=1 - [G3HBR8_CRIGR]	10.56	2	1	1	4	142	15.2488	7.38623
	Sequence	# PSMs	Protein Group Accessions	Modifications	MH+ [Da]	XCorr A2
	IGGHGAEYGAEALER	4	G3HBR8		1529.74	5.03176
G3HLU9	Junction plakoglobin OS=Cricetulus griseus GN=I79_011694 PE=4 SV=1 - [G3HLU9_CRIGR]	10.28	2	9	9	24	1148	127.609	5.23682
	Sequence	# PSMs	Protein Group Accessions	Modifications	MH+ [Da]	XCorr A2
	SAIVHLINYQDDAELATR	3	G3HLU9		2029.03	5.60252
	ALMGSPQLVAAVVR	4	G3HLU9		1411.81	4.15864
	LLNDEDPVVVTK	4	G3HLU9		1341.73	3.91954
	ALMGSPQLVAAVVR	3	G3HLU9	M3(Oxidation)	1427.81	3.76636
	NLALCPANHAPLQEAAVIPR	2	G3HLU9	C5(Carbamidomethyl)	2155.14	3.54787
	VSVELTNSLFK	3	G3HLU9		1236.68	3.29282
	TMQNTSDLDTAR	1	G3HLU9		1352.61	3.09098
	LLNQPNQWPLVK	2	G3HLU9		1449.82	2.60033
	LVQNCLWTLR	1	G3HLU9	C5(Carbamidomethyl)	1302.7	2.31506
	LAEPSQLLK	1	G3HLU9		998.59	2.25593
G3IIK6	Olfactory receptor 8B3 OS=Cricetulus griseus GN=I79_023679 PE=4 SV=1 - [G3IIK6_CRIGR]	10.16	1	1	1	2	315	35.3064	8.55811
	Sequence	# PSMs	Protein Group Accessions	Modifications	MH+ [Da]	XCorr A2
	VTMSHQVCFVLMVGGYTMGFLGAMAHTVCMLR	2	G3IIK6	M24(Oxidation)	3506.64	2.29845
G3ILY7	Claudin OS=Cricetulus griseus GN=I79_024913 PE=3 SV=1 - [G3ILY7_CRIGR]	10.05	1	3	3	17	219	23.2609	7.76709
	Sequence	# PSMs	Protein Group Accessions	Modifications	MH+ [Da]	XCorr A2
	STGPGTGTGTAYDR	11	G3ILY7		1340.61	3.46728
	STGPGTGTGTAYDRK	3	G3ILY7		1468.7	2.33277
	VLYSAPR	3	G3ILY7		805.457	2.1313
G3HD94	Desmoplakin OS=Cricetulus griseus GN=I79_008473 PE=4 SV=1 - [G3HD94_CRIGR]	8.25	1	20	20	62	2836	328.215	6.91748
	Sequence	# PSMs	Protein Group Accessions	Modifications	MH+ [Da]	XCorr A2
	LLEAQIATGGIIDPK	4	G3HD94		1538.88	4.58631
	GFFDPNTEENLTYLQLK	6	G3HD94		2028.98	4.50959
	ALLQAILQTEDMLK	6	G3HD94		1586.88	4.33715
	AVTGYNDPETGNIISLFQAMNK	4	G3HD94		2383.16	4.03502
	NTKIEVLEEELR	3	G3HD94		1472.8	3.78308
	ALLQAILQTEDMLK	5	G3HD94	M12(Oxidation)	1602.87	3.72112
	TLELQGLINDLQR	6	G3HD94		1512.83	3.65256
	QLQNIIQATSR	3	G3HD94		1271.71	3.16311
	FGDSNTVMR	3	G3HD94		1026.47	2.85834
	QQIQNDLNQWK	3	G3HD94		1414.71	2.80727
	ETQSQLETER	3	G3HD94		1220.58	2.66856
	SAIYQLEEEYENLLK	1	G3HD94		1841.91	2.61093
	LGIYEAMK	3	G3HD94		924.487	2.40585
	GLVGIEFK	2	G3HD94		862.503	1.84348
	LTEEETVCLDLDKVEAYR	2	G3HD94	C8(Carbamidomethyl)	2183.05	3.20766
	MSQLEVK	1	G3HD94		834.438	2.36428
	YIELLTR	2	G3HD94		907.526	2.23181
	LQSLTENLTK	1	G3HD94		1146.64	1.69565
	SQLQISNNR	2	G3HD94		1059.55	2.80158
	NQFETEINITK	1	G3HD94		1336.68	2.11476
	FLSEMLK	1	G3HD94		867.464	1.75515
G3HL18	Anionic trypsin-2 OS=Cricetulus griseus GN=I79_011403 PE=3 SV=1 - [G3HL18_CRIGR]	7.94	1	1	1	1	252	26.7152	7.47412
	Sequence	# PSMs	Protein Group Accessions	Modifications	MH+ [Da]	XCorr A2
	TLDNDIMLIKLASPVTLNSR	1	G3HL18	M7(Oxidation)	2230.21	2.36233
G3IH84	Arylsulfatase A OS=Cricetulus griseus GN=I79_023171 PE=4 SV=1 - [G3IH84_CRIGR]	7.53	1	1	1	1	518	55.0241	5.14795
	Sequence	# PSMs	Protein Group Accessions	Modifications	MH+ [Da]	XCorr A2
	AEDPALQICCQPSCTPHPVCCYCPDTQATGASSRVAQEP	1	G3IH84	C9(Carbamidomethyl)	4133.73	1.55639
G3ICM8	Hemoglobin subunit epsilon-Y2 OS=Cricetulus griseus GN=I79_021426 PE=3 SV=1 - [G3ICM8_CRIGR]	6.8	1	1	1	3	147	16.0265	8.646
	Sequence	# PSMs	Protein Group Accessions	Modifications	MH+ [Da]	XCorr A2
	LLVVYPWTQR	3	G3ICM8		1274.73	2.8886
G3I4I4	Transmembrane protein 219 OS=Cricetulus griseus GN=I79_018363 PE=4 SV=1 - [G3I4I4_CRIGR]	4.78	1	1	1	2	272	29.0459	7.57666
	Sequence	# PSMs	Protein Group Accessions	Modifications	MH+ [Da]	XCorr A2
	GSSAGESILITAR	2	G3I4I4	N-Term(Acetyl)	1303.69	2.40821
G3HEE7	Diacylglycerol kinase OS=Cricetulus griseus GN=I79_008931 PE=3 SV=1 - [G3HEE7_CRIGR]	4.48	1	1	1	1	491	53.9869	6.62451
	Sequence	# PSMs	Protein Group Accessions	Modifications	MH+ [Da]	XCorr A2
	HLACPEPSVAILPLGTGNDLGR	1	G3HEE7	N-Term(Acetyl); C4(Carbamidomethyl)	2329.2	2.87623
G3I007	Ubiquitin carboxyl-terminal hydrolase 5 OS=Cricetulus griseus GN=I79_016678 PE=4 SV=1 - [G3I007_CRIGR]	4.07	1	1	1	1	516	58.4661	5.43994
	Sequence	# PSMs	Protein Group Accessions	Modifications	MH+ [Da]	XCorr A2
	FAFISHMGTSTMCSHYVCLIK	1	G3I007	M7(Oxidation); C18(Carbamidomethyl)	2449.12	1.87997
G3GVW9	Sorting nexin-5 OS=Cricetulus griseus GN=I79_001874 PE=4 SV=1 - [G3GVW9_CRIGR]	3.11	1	1	1	1	289	33.6764	8.48486
	Sequence	# PSMs	Protein Group Accessions	Modifications	MH+ [Da]	XCorr A2
	LSSHPVLSK	1	G3GVW9	N-Term(Acetyl)	1009.57	1.15706
G3HUT9	Skin-specific protein 32 OS=Cricetulus griseus GN=H671_1g3502 PE=4 SV=1 - [G3HUT9_CRIGR]	2.92	1	1	1	3	274	27.5371	7.98682
	Sequence	# PSMs	Protein Group Accessions	Modifications	MH+ [Da]	XCorr A2
	TFGVSPLR	3	G3HUT9		876.493	2.40963
G3IE79	Arginase-1 OS=Cricetulus griseus GN=I79_022023 PE=3 SV=1 - [G3IE79_CRIGR]	2.85	1	1	1	1	281	30.0162	5.17334
	Sequence	# PSMs	Protein Group Accessions	Modifications	MH+ [Da]	XCorr A2
	DIVYIGLR	1	G3IE79		948.552	2.59822
G3GWU4	Vesicle-associated membrane protein-associated protein B OS=Cricetulus griseus GN=I79_002227 PE=4 SV=1 - [G3GWU4_CRIGR]	2.78	1	1	1	3	252	27.4845	9.31982
	Sequence	# PSMs	Protein Group Accessions	Modifications	MH+ [Da]	XCorr A2
	LQGEVQR	3	G3GWU4		829.453	1.88115
G3I7L6	Desmocollin-1 OS=Cricetulus griseus GN=I79_019509 PE=4 SV=1 - [G3I7L6_CRIGR]	2.39	1	1	1	4	544	60.8072	4.84326
	Sequence	# PSMs	Protein Group Accessions	Modifications	MH+ [Da]	XCorr A2
	VQDQDLPNTPHSK	4	G3I7L6		1478.72	2.59738
G3ICM3	RING finger protein 207 OS=Cricetulus griseus GN=I79_021421 PE=4 SV=1 - [G3ICM3_CRIGR]	2.32	1	1	1	1	603	67.1608	6.65381
	Sequence	# PSMs	Protein Group Accessions	Modifications	MH+ [Da]	XCorr A2
	EAIALLQAMVEEVR	1	G3ICM3	N-Term(Acetyl); M9(Oxidation)	1629.85	1.84624
G3IH40	Protein Wnt OS=Cricetulus griseus GN=I79_023120 PE=3 SV=1 - [G3IH40_CRIGR]	2.24	1	1	1	1	536	60.2133	9.49561
	Sequence	# PSMs	Protein Group Accessions	Modifications	MH+ [Da]	XCorr A2
	GTDGCEIMCCGR	1	G3IH40	C5(Carbamidomethyl); C9(Carbamidomethyl); C10(Carbamidomethyl)	1415.52	0.983473
G3INP5	Coiled-coil domain-containing protein 150 OS=Cricetulus griseus GN=I79_025576 PE=4 SV=1 - [G3INP5_CRIGR]	2.17	1	1	1	1	276	32.6881	8.90967
	Sequence	# PSMs	Protein Group Accessions	Modifications	MH+ [Da]	XCorr A2
	EVSELK	1	G3INP5		704.382	1.85095
G3GUH5	Protein tyrosine phosphatase domain-containing protein 1 OS=Cricetulus griseus GN=I79_001337 PE=4 SV=1 - [G3GUH5_CRIGR]	2.13	1	1	1	1	751	83.9222	6.43018
	Sequence	# PSMs	Protein Group Accessions	Modifications	MH+ [Da]	XCorr A2
	HVIPGHMACSMACGGR	1	G3GUH5	N-Term(Acetyl); M7(Oxidation); C9(Carbamidomethyl)	1741.74	1.62682
G3I8H1	Ribosome biogenesis regulatory protein-like OS=Cricetulus griseus GN=I79_019844 PE=4 SV=1 - [G3I8H1_CRIGR]	1.9	1	1	1	1	422	46.4816	10.1694
	Sequence	# PSMs	Protein Group Accessions	Modifications	MH+ [Da]	XCorr A2
	KPQLDVTR	1	G3I8H1	N-Term(Acetyl)	998.562	1.65484
G3GRM2	Disintegrin and metalloproteinase domain-containing protein 10 OS=Cricetulus griseus GN=I79_000174 PE=4 SV=1 - [G3GRM2_CRIGR]	1.78	1	1	1	1	675	75.5172	7.53271
	Sequence	# PSMs	Protein Group Accessions	Modifications	MH+ [Da]	XCorr A2
	RRPPQPIQQPPR	1	G3GRM2		1469.84	2.73732
G3H3W4	Insulin-degrading enzyme OS=Cricetulus griseus GN=I79_004954 PE=3 SV=1 - [G3H3W4_CRIGR]	1.33	1	1	1	1	978	113.03	6.26514
	Sequence	# PSMs	Protein Group Accessions	Modifications	MH+ [Da]	XCorr A2
	AEQPHQHAMYYLR	1	G3H3W4	N-Term(Acetyl)	1685.78	2.23655
G3HYK5	Janus kinase and microtubule-interacting protein 2 OS=Cricetulus griseus GN=I79_016142 PE=4 SV=1 - [G3HYK5_CRIGR]	1.3	1	1	1	1	690	80.5033	7.13721
	Sequence	# PSMs	Protein Group Accessions	Modifications	MH+ [Da]	XCorr A2
	LQQELQDAR	1	G3HYK5		1100.57	1.98969
G3HUS1	UV radiation resistance-associated gene protein OS=Cricetulus griseus GN=I79_014687 PE=4 SV=1 - [G3HUS1_CRIGR]	1.17	1	1	1	2	596	66.4128	7.66455
	Sequence	# PSMs	Protein Group Accessions	Modifications	MH+ [Da]	XCorr A2
	ESLSELR	2	G3HUS1		833.436	2.048
G3HKW4	Solute carrier family 12 member 4 OS=Cricetulus griseus GN=I79_011346 PE=4 SV=1 - [G3HKW4_CRIGR]	1.08	2	1	1	2	651	73.6431	8.06006
	Sequence	# PSMs	Protein Group Accessions	Modifications	MH+ [Da]	XCorr A2
	LLQAIAK	2	G3HKW4		756.498	1.48772
G3GUL3	von Willebrand factor OS=Cricetulus griseus GN=I79_001376 PE=4 SV=1 - [G3GUL3_CRIGR]	0.88	1	1	1	1	3626	402.347	5.77002
	Sequence	# PSMs	Protein Group Accessions	Modifications	MH+ [Da]	XCorr A2
	EMCDHQNAFTMCPLCDKSCDYWNLSSACGTAR	1	G3GUL3	N-Term(Acetyl); C3(Carbamidomethyl)	3699.42	0.180203
G3I951	Forkhead-associated domain-containing protein 1 OS=Cricetulus griseus GN=I79_020085 PE=4 SV=1 - [G3I951_CRIGR]	0.85	1	1	1	2	1178	136.035	8.38232
	Sequence	# PSMs	Protein Group Accessions	Modifications	MH+ [Da]	XCorr A2
	EYQLEVLGSR	2	G3I951		1193.62	2.29939
G3H322	High affinity cAMP-specific and IBMX-insensitive 3',5'-cyclic phosphodiesterase 8B OS=Cricetulus griseus GN=I79_004628 PE=4 SV=1 - [G3H322_CRIGR]	0.76	1	1	1	1	786	88.439	6.34131
	Sequence	# PSMs	Protein Group Accessions	Modifications	MH+ [Da]	XCorr A2
	TLDDLK	1	G3H322		704.382	1.82573
G3HQ67	SH3 and multiple ankyrin repeat domains protein 2 OS=Cricetulus griseus GN=I79_012961 PE=4 SV=1 - [G3HQ67_CRIGR]	0.62	1	1	1	2	1121	120.761	5.64307
	Sequence	# PSMs	Protein Group Accessions	Modifications	MH+ [Da]	XCorr A2
	MKPIVHK	2	G3HQ67		852.512	1.2938
G3HG67	Tyrosine-protein kinase receptor OS=Cricetulus griseus GN=I79_009586 PE=3 SV=1 - [G3HG67_CRIGR]	0.59	1	1	1	1	1183	131.963	6.63916
	Sequence	# PSMs	Protein Group Accessions	Modifications	MH+ [Da]	XCorr A2
	SEVTELR	1	G3HG67		833.436	1.77573
G3GSP4	Myosin light chain kinase, smooth muscle OS=Cricetulus griseus GN=I79_000661 PE=4 SV=1 - [G3GSP4_CRIGR]	0.4	1	1	1	2	1766	194.673	5.74463
	Sequence	# PSMs	Protein Group Accessions	Modifications	MH+ [Da]	XCorr A2
	AATPDFR	2	G3GSP4	N-Term(Acetyl)	819.4	1.44179

## Sheet: C7-10
C7-10 Background
Accession	Description	ΣCoverage	Σ# Proteins	Σ# Unique Peptides	Σ# Peptides	Σ# PSMs	# AAs	MW [kDa]	calc. pI
604773915	putative ubiquitin a-52 residue ribosomal protein fusion product 1, partial [Aedes albopictus]	52.05	14	3	3	10	219	24.6523	6.82959
	Sequence	# PSMs	Protein Group Accessions	Modifications	MH+ [Da]	XCorr A2
	TITLEVEPSDTIENVK	7	604773915		1787.93	4.28198
	IQDKEGIPPDQQR	2	604773915		1523.78	2.68721
	TLSDYNIQK	1	604773915		1081.55	2.14885
604768577	hypothetical protein [Aedes albopictus]	42.03	1	1	1	1	69	7.76711	10.5063
	Sequence	# PSMs	Protein Group Accessions	Modifications	MH+ [Da]	XCorr A2
	VSFGEKVCHGIAIFCGLLAYPTWVVTHMR	1	604768577	C8(Carbamidomethyl); C15(Carbamidomethyl); M28(Oxidation)	3364.65	3.33707
604770649	putative actin, partial [Aedes albopictus]	32.12	9	3	3	5	137	15.2114	5.49072
	Sequence	# PSMs	Protein Group Accessions	Modifications	MH+ [Da]	XCorr A2
	VAPEEHPVLLTEAPLNPK	3	604770649		1954.06	3.18629
	AGFAGDDAPR	1	604770649		976.448	1.81554
	YPIEHGIITNWDDMEK	1	604770649		1960.91	2.57787
604777565	putative phospholipid scramblase, partial [Aedes albopictus]	29.28	1	8	8	57	345	37.5822	5.64307
	Sequence	# PSMs	Protein Group Accessions	Modifications	MH+ [Da]	XCorr A2
	VELLEAFTGFETANK	16	604777565		1668.85	6.01877
	VYWAVEDTDCCTR	6	604777565	C10(Carbamidomethyl); C11(Carbamidomethyl)	1674.69	4.59582
	EVFTDSDHFGINFPMDLDVR	3	604777565		2354.08	3.06571
	EVFTDSDHFGINFPMDLDVR	5	604777565	M15(Oxidation)	2370.07	2.62837
	VLDYYQNEVLHFNRPLR	18	604777565		2176.13	2.49552
	DQSGNTVLR	3	604777565		989.5	2.04668
	NCCGPARPFDMK	2	604777565	C2(Carbamidomethyl); C3(Carbamidomethyl)	1452.62	1.81186
	NCCGPARPFDMK	2	604777565	C2(Carbamidomethyl); C3(Carbamidomethyl); M11(Oxidation)	1468.61	1.52238
	QWSGFAR	1	604777565		851.416	1.55193
	ESDRPGMF	1	604777565		938.404	1.58527
604772255	putative ca2+-binding protein [Aedes albopictus]	18.97	1	3	3	6	174	20.2568	4.93213
	Sequence	# PSMs	Protein Group Accessions	Modifications	MH+ [Da]	XCorr A2
	LSDGIYDTLIR	2	604772255		1265.67	3.28834
	GSVSFQDFGALWK	1	604772255		1441.71	2.65991
	QALTAFGYR	3	604772255		1026.54	1.95877
604769715	putative synaptobrevin/vamp-like protein [Aedes albopictus]	15.45	1	1	1	1	110	12.0563	9.18799
	Sequence	# PSMs	Protein Group Accessions	Modifications	MH+ [Da]	XCorr A2
	ADALQHGASQFEQQAGK	1	604769715		1785.85	3.19425
604771427	protein serine/threonine kinase [Aedes albopictus]	13.73	1	1	1	6	153	17.2634	5.03369
	Sequence	# PSMs	Protein Group Accessions	Modifications	MH+ [Da]	XCorr A2
	FVWTLVISTISVTSINCYDSK	6	604771427	N-Term(Acetyl)	2418.21	2.52787
604775905	putative serine-type enodpeptidase [Aedes albopictus]	11.55	1	1	1	1	277	29.5703	8.89502
	Sequence	# PSMs	Protein Group Accessions	Modifications	MH+ [Da]	XCorr A2
	WVLTAAHCVISGNQVAHPSLMVVLAGTVYLNR	1	604775905	N-Term(Acetyl); M21(Oxidation)	3477.83	0.822192
604771885	hypothetical protein [Aedes albopictus]	9.09	1	1	1	4	165	18.2154	8.90967
	Sequence	# PSMs	Protein Group Accessions	Modifications	MH+ [Da]	XCorr A2
	VILAGQNAETALQDR	4	604771885		1598.84	4.73519
604774727	putative 20s proteasome regulatory subunit alpha type psma5/pup2 [Aedes albopictus]	8.26	1	1	1	1	242	27.0139	4.77979
	Sequence	# PSMs	Protein Group Accessions	Modifications	MH+ [Da]	XCorr A2
	LGSTAIGICTQEGVVMAVEK	1	604774727	C9(Carbamidomethyl)	2063.04	2.39944
604780772	putative s-m checkpoint control protein cid1 [Aedes albopictus]	7.64	2	3	3	5	563	64.1252	8.80713
	Sequence	# PSMs	Protein Group Accessions	Modifications	MH+ [Da]	XCorr A2
	VTGLANQDSDLDLSVK	1	604780772		1674.85	3.79101
	NENKPEVTVER	3	604780772		1314.66	2.42612
	EIELDKLCTIGTAVQR	1	604780772	C8(Carbamidomethyl)	1845.97	1.68947
604769977	putative e3 ubiquitin ligase methyltransferase, partial [Aedes albopictus]	7.63	1	1	1	2	118	12.9179	8.03076
	Sequence	# PSMs	Protein Group Accessions	Modifications	MH+ [Da]	XCorr A2
	CNQMGHFAR	2	604769977	C1(Carbamidomethyl)	1120.48	2.39309
604775699	putative endocytic adaptor protein intersectin, partial [Aedes albopictus]	7.41	2	1	1	1	270	30.6584	4.98291
	Sequence	# PSMs	Protein Group Accessions	Modifications	MH+ [Da]	XCorr A2
	IDPGLSASQQNLVDGHSISK	1	604775699		2066.04	0.504705
604774457	putative dumpy, partial [Aedes albopictus]	7.3	1	1	1	1	233	24.6896	6.80029
	Sequence	# PSMs	Protein Group Accessions	Modifications	MH+ [Da]	XCorr A2
	CPPGFEGNPIPEQGCVR	1	604774457	C1(Carbamidomethyl); C15(Carbamidomethyl)	1913.87	2.50933
604772351	putative members of chemokine-like factor super family [Aedes albopictus]	6.78	1	1	1	4	177	19.953	7.72314
	Sequence	# PSMs	Protein Group Accessions	Modifications	MH+ [Da]	XCorr A2
	AVSAGEIAQGSR	4	604772351		1145.59	3.37736
604773723	putative gtpase rab1/ypt1 small g protein superfamily [Aedes albopictus]	6.54	1	1	1	1	214	23.5559	8.63135
	Sequence	# PSMs	Protein Group Accessions	Modifications	MH+ [Da]	XCorr A2
	QASPNIVIALAGNK	1	604773723		1395.8	2.49762
604772883	putative secreted protein precursor [Aedes albopictus]	6.25	2	1	1	1	192	21.5734	6.07471
	Sequence	# PSMs	Protein Group Accessions	Modifications	MH+ [Da]	XCorr A2
	QLYDATVDTLQK	1	604772883		1394.72	1.81278
604779894	putative ribonuclease e, partial [Aedes albopictus]	6.04	1	1	1	1	480	51.1644	4.24658
	Sequence	# PSMs	Protein Group Accessions	Modifications	MH+ [Da]	XCorr A2
	SDIICLQQSCPPPISGCHEEPISGFCCPR	1	604779894	N-Term(Acetyl); C5(Carbamidomethyl)	3215.4	2.75891
604772619	putative roughened [Aedes albopictus]	5.98	1	1	1	1	184	20.7616	5.47803
	Sequence	# PSMs	Protein Group Accessions	Modifications	MH+ [Da]	XCorr A2
	IVVLGSGGVGK	1	604772619		985.604	1.43026
604778995	putative secreted protein precursor [Aedes albopictus]	5.97	3	2	2	3	419	46.7451	8.86572
	Sequence	# PSMs	Protein Group Accessions	Modifications	MH+ [Da]	XCorr A2
	EFDGTVNSVETFLETK	1	604778995		1815.86	2.84792
	TNLIEELCK	2	604778995	C8(Carbamidomethyl)	1119.57	2.43189
604773303	putative ras oncoprotein at 64b [Aedes albopictus]	5.91	1	1	1	1	203	23.2028	7.79639
	Sequence	# PSMs	Protein Group Accessions	Modifications	MH+ [Da]	XCorr A2
	VVSLEEAQQLSR	1	604773303		1358.73	1.67159
604778661	putative transcription factor nfat subunit nf45 [Aedes albopictus]	5.53	1	1	1	1	398	44.2054	6.59521
	Sequence	# PSMs	Protein Group Accessions	Modifications	MH+ [Da]	XCorr A2
	VHTSMNLVQQDECCMTAQTLVR	1	604778661	M5(Oxidation)	2523.13	2.8443
604776395	hypothetical protein, partial [Aedes albopictus]	5.41	1	1	1	1	296	33.7369	6.01123
	Sequence	# PSMs	Protein Group Accessions	Modifications	MH+ [Da]	XCorr A2
	ILCLGLGKILDCPIAR	1	604776395	N-Term(Acetyl); C3(Carbamidomethyl)	1797.01	2.33535
604776301	putative molecular chaperone, partial [Aedes albopictus]	5.14	3	1	1	1	292	33.2852	5.74463
	Sequence	# PSMs	Protein Group Accessions	Modifications	MH+ [Da]	XCorr A2
	KNGEGMPNYDNNNLR	1	604776301		1735.78	2.50163
604779790	putative synapse-associated protein [Aedes albopictus]	4.85	1	1	1	1	474	50.8696	4.60205
	Sequence	# PSMs	Protein Group Accessions	Modifications	MH+ [Da]	XCorr A2
	NQQGGSGPGACPWTGHANEAKIK	1	604779790		2308.09	1.96255
604776255	putative nucleus [Aedes albopictus]	4.83	1	1	1	1	290	32.7071	8.44092
	Sequence	# PSMs	Protein Group Accessions	Modifications	MH+ [Da]	XCorr A2
	TGLQDAIQEENLIR	1	604776255		1599.83	1.6557
604778379	putative secreted protein precursor, partial [Aedes albopictus]	3.91	1	1	1	1	384	43.2173	5.66846
	Sequence	# PSMs	Protein Group Accessions	Modifications	MH+ [Da]	XCorr A2
	TTQTDPTVCTDCLLR	1	604778379	N-Term(Acetyl)	1708.79	2.44984
604780306	putative polyadenylate-binding protein rrm superfamily, partial [Aedes albopictus]	3.7	3	1	1	1	514	56.9097	9.74463
	Sequence	# PSMs	Protein Group Accessions	Modifications	MH+ [Da]	XCorr A2
	EFSPFGTITSAKVMLEEGR	1	604780306	N-Term(Acetyl); M14(Oxidation)	2157.05	2.48204
604780434	putative tyrosyl-trna synthetase [Aedes albopictus]	3.62	1	1	1	1	525	58.6034	6.49365
	Sequence	# PSMs	Protein Group Accessions	Modifications	MH+ [Da]	XCorr A2
	HPDADTLCILTVDIGNDTK	1	604780434	N-Term(Acetyl)	2083	2.19967
51511833	hexokinase, partial [Aedes albopictus]	3.6	2	1	1	1	445	49.7969	5.64307
	Sequence	# PSMs	Protein Group Accessions	Modifications	MH+ [Da]	XCorr A2
	IGLIVGTGSNACYVER	1	51511833	C12(Carbamidomethyl)	1708.87	1.78611
604776976	putative rhomboid-4, partial [Aedes albopictus]	3.43	2	1	1	2	321	36.9807	6.84424
	Sequence	# PSMs	Protein Group Accessions	Modifications	MH+ [Da]	XCorr A2
	TGLLSIQELKR	2	604776976		1257.75	1.94015
604777361	putative soluble epoxide hydrolase, partial [Aedes albopictus]	3.27	1	1	1	1	336	39.4482	9.27588
	Sequence	# PSMs	Protein Group Accessions	Modifications	MH+ [Da]	XCorr A2
	GALTPPINYYR	1	604777361		1264.67	2.06334
604777499	putative secreted protein precursor [Aedes albopictus]	3.23	1	1	1	1	341	38.2287	9.05615
	Sequence	# PSMs	Protein Group Accessions	Modifications	MH+ [Da]	XCorr A2
	SNNCTFCGVFR	1	604777499		1247.53	1.6299
604780438	putative nucleolar gtp-binding protein, partial [Aedes albopictus]	3.04	2	1	1	1	526	61.2473	8.79248
	Sequence	# PSMs	Protein Group Accessions	Modifications	MH+ [Da]	XCorr A2
	EIEQEMGDEYTLDLKK	1	604780438	M6(Oxidation)	1956.91	1.93457
604781074	putative transcription factor cp2b [Aedes albopictus]	3	1	1	1	1	601	65.4337	7.66455
	Sequence	# PSMs	Protein Group Accessions	Modifications	MH+ [Da]	XCorr A2
	FENIMSTFCSGPVNSANK	1	604781074		1945.88	3.07933
604780816	putative tumor-specific antigen [Aedes albopictus]	2.82	1	1	1	1	568	61.521	6.48096
	Sequence	# PSMs	Protein Group Accessions	Modifications	MH+ [Da]	XCorr A2
	LNNSGLCQVISMIVPR	1	604780816	N-Term(Acetyl)	1785.94	1.02575
604777028	putative hydroxysteroid 17-beta dehydrogenase 11 [Aedes albopictus]	2.8	1	1	1	1	322	35.8	8.85107
	Sequence	# PSMs	Protein Group Accessions	Modifications	MH+ [Da]	XCorr A2
	AMALEFANR	1	604777028	N-Term(Acetyl)	1064.52	1.28189
604779254	putative amino acid transporter, partial [Aedes albopictus]	2.75	2	1	1	1	436	48.5773	8.19189
	Sequence	# PSMs	Protein Group Accessions	Modifications	MH+ [Da]	XCorr A2
	SEVNNYIFGNMK	1	604779254		1415.66	2.90455
604774341	putative myosin class ii heavy chain, partial [Aedes albopictus]	2.61	2	1	1	1	230	26.2825	4.88135
	Sequence	# PSMs	Protein Group Accessions	Modifications	MH+ [Da]	XCorr A2
	LSDELK	1	604774341		704.382	1.61811
604781118	putative glucose dehydrogenase [Aedes albopictus]	2.47	1	1	1	3	607	66.7843	6.75635
	Sequence	# PSMs	Protein Group Accessions	Modifications	MH+ [Da]	XCorr A2
	VLGGTSVMNGMMYIR	3	604781118	N-Term(Acetyl); M12(Oxidation)	1686.79	3.09877
604780522	putative chaperonin [Aedes albopictus]	2.43	1	1	1	1	534	57.821	5.74463
	Sequence	# PSMs	Protein Group Accessions	Modifications	MH+ [Da]	XCorr A2
	EYFAKLAVDAVMR	1	604780522	M12(Oxidation)	1528.79	1.89578
604782004	putative clathrin coat binding protein/huntingtin, partial [Aedes albopictus]	1.94	1	1	1	1	926	103.976	5.89697
	Sequence	# PSMs	Protein Group Accessions	Modifications	MH+ [Da]	XCorr A2
	EFQNISICEDKPAEEVLK	1	604782004	C8(Carbamidomethyl)	2149.03	2.07787
604781028	putative armadillo/beta-catenin/plakoglobin, partial [Aedes albopictus]	1.69	1	1	1	1	593	63.8724	5.31299
	Sequence	# PSMs	Protein Group Accessions	Modifications	MH+ [Da]	XCorr A2
	LVQNCLWTLR	1	604781028	C5(Carbamidomethyl)	1302.7	2.37299
604781478	putative oxidase/peroxidase [Aedes albopictus]	1.62	1	1	1	1	679	75.8911	7.41553
	Sequence	# PSMs	Protein Group Accessions	Modifications	MH+ [Da]	XCorr A2
	VSNEFATAGIR	1	604781478	N-Term(Acetyl)	1206.61	1.59426
604780094	putative serine-type endopeptidase inhibitor, partial [Aedes albopictus]	1.62	4	1	1	1	495	54.8424	4.95752
	Sequence	# PSMs	Protein Group Accessions	Modifications	MH+ [Da]	XCorr A2
	MPICVPIR	1	604780094	C4(Carbamidomethyl)	985.532	2.26551
604780068	putative ferredoxin/adrenodoxin reductase [Aedes albopictus]	1.62	1	1	1	3	493	54.4913	7.6499
	Sequence	# PSMs	Protein Group Accessions	Modifications	MH+ [Da]	XCorr A2
	LIDAEECR	3	604780068	C7(Carbamidomethyl)	1005.47	2.32584
604782087	putative mucin 68d, partial [Aedes albopictus]	1.5	1	1	1	1	997	109.99	5.021
	Sequence	# PSMs	Protein Group Accessions	Modifications	MH+ [Da]	XCorr A2
	QSSDMLNEEQPQETR	1	604782087	M5(Oxidation)	1807.78	0.796202
604782273	putative hiv-1 vpr-binding protein [Aedes albopictus]	1.26	1	1	1	1	1502	166.886	5.26221
	Sequence	# PSMs	Protein Group Accessions	Modifications	MH+ [Da]	XCorr A2
	VLATTGEVATIYDINTGQK	1	604782273	N-Term(Acetyl)	2036.05	3.06162
604780786	putative hemolymph proteinase 19 [Aedes albopictus]	1.24	1	1	1	1	564	64.137	8.41162
	Sequence	# PSMs	Protein Group Accessions	Modifications	MH+ [Da]	XCorr A2
	SSVTELR	1	604780786	N-Term(Acetyl)	833.436	1.6206
604782219	putative titin, partial [Aedes albopictus]	1.23	1	1	1	1	1223	132.639	6.93213
	Sequence	# PSMs	Protein Group Accessions	Modifications	MH+ [Da]	XCorr A2
	LQGPITESTIVTETR	1	604782219	N-Term(Acetyl)	1686.89	1.64493
604782095	putative a disintegrin and metalloproteinase with thrombospondin motifs 9, partial [Aedes albopictus]	1.09	1	1	1	2	1006	114.278	8.19189
	Sequence	# PSMs	Protein Group Accessions	Modifications	MH+ [Da]	XCorr A2
	SCGGGVQISTR	2	604782095	N-Term(Acetyl)	1106.53	2.42591

## Sheet: BHK21-HSW
BHK21 Background-High Salt Wash
Accession	Description	Score	Coverage	# Proteins	# Unique Peptides	# Peptides	# PSMs	# AAs	MW [kDa]	calc. pI
P03316	Structural polyprotein OS=Sindbis virus PE=1 SV=1 - [POLS_SINDV]	3278.63	30.28	2	45	45	1206	1245	136.678	8.646
	Sequence	# PSMs	Protein Group Accessions	Modifications	XCorr	MH+ [Da]
	IQTSAQFGYDQSGAASANK	154	P03316		6.73946	1943.91
	EGQcPVHSHSSTATLQESTVHVLEK	30	P03316	C4(Carbamidomethyl)	6.6208	2761.32
	TTcNAEcKPPADHIVSTPHKNDQEFQAAISK	17	P03316	C3(Carbamidomethyl); C7(Carbamidomethyl)	6.20736	3494.64
	TTcNAEcKPPADHIVSTPHK	99	P03316	C3(Carbamidomethyl); C7(Carbamidomethyl)	5.47622	2263.06
	KTTcNAEcKPPADHIVSTPHKNDQEFQAAISK	18	P03316	C4(Carbamidomethyl); C8(Carbamidomethyl)	5.29482	3622.72
	KTTcNAEcKPPADHIVSTPHK	91	P03316	C4(Carbamidomethyl); C8(Carbamidomethyl)	5.1231	2391.16
	NEDGDVIGHALAmEGK	12	P03316	M13(Oxidation)	4.88687	1671.76
	YMSLKQDHTVKEGTMDDIK	5	P03316		4.76766	2239.07
	NDQEFQAAISK	43	P03316		4.40109	1250.6
	NNSGRPLQETAPFGcK	35	P03316	C15(Carbamidomethyl)	4.17705	1775.85
	NEDGDVIGHALAMEGK	1	P03316		4.01593	1655.77
	ccGSLEcQPAAHADYTcK	2	P03316	N-Term(Acetyl); C2(Carbamidomethyl); C7(Carbamidomethyl); C17(Carbamidomethyl)	3.73062	2112.81
	cGDYKTGTVSTR	6	P03316	C1(Carbamidomethyl)	3.68713	1344.62
	GDSGRPIMDNSGR	29	P03316		3.67695	1361.62
	IQTSAQFGYDQSGAASANKYR	11	P03316		3.54653	2263.07
	RPFPAPTAmWRPR	7	P03316	M9(Oxidation)	3.50476	1598.84
	EKYDLPPVHGK	62	P03316		3.4686	1282.68
	TSDAPLVSTVK	43	P03316		3.41924	1117.61
	TEITGcTAIK	33	P03316	C6(Carbamidomethyl)	3.34021	1093.56
	GDSGRPImDNSGR	40	P03316	M8(Oxidation)	3.30725	1377.62
	RQAAPMPAR	9	P03316		3.12401	997.536
	GTIDHPVLSK	21	P03316		3.02169	1066.59
	YmSLKQDHTVK	2	P03316	M2(Oxidation)	2.93565	1365.68
	YMSLKQDHTVK	9	P03316		2.8115	1349.69
	VVAIVLGGADEGTR	5	P03316		2.80334	1356.75
	IPcTVYDR	19	P03316	C3(Carbamidomethyl)	2.69687	1023.49
	YDLPPVHGK	49	P03316		2.6254	1025.54
	QDHTVKEGTMDDIK	10	P03316		2.60902	1616.76
	VYAKPPSGK	25	P03316		2.51364	946.536
	VMKPLHVK	43	P03316		2.41724	951.581
	VmKPLHVK	43	P03316	M2(Oxidation)	2.38319	967.575
	LHLPFK	40	P03316		2.32835	754.461
	FTTVVPSPK	22	P03316		2.31239	975.551
	KIPcTVYDR	24	P03316	C4(Carbamidomethyl)	2.29404	1151.59
	MALKLEADR	2	P03316		2.28779	1046.57
	QDHTVKEGTmDDIK	5	P03316	M10(Oxidation)	2.19617	1632.75
	EGTMDDIK	7	P03316		2.13925	908.402
	EGTmDDIK	36	P03316	M4(Oxidation)	1.79833	924.398
	QAAPmPAR	3	P03316	M5(Oxidation)	1.56008	857.43
	QAAPMPAR	7	P03316		1.40009	841.435
	LLKPSAK	36	P03316		1.1724	756.498
	GVGGRGDSGRPIMDNSGR	5	P03316		2.79556	1787.86
	DLIASTDIR	11	P03316		2.58128	1003.54
	IAVNPLR	12	P03316		2.00289	782.489
	RQAAPmPAR	12	P03316	M6(Oxidation)	2.94178	1013.53
	NITYEcK	1	P03316	C6(Carbamidomethyl)	1.97454	927.424
	TALSVVTWNSKGK	1	P03316		2.34252	1390.77
	EGTMDDIKISTSGPcR	2	P03316	C15(Carbamidomethyl)	2.17821	1766.81
	QAPKQPPKPK	1	P03316		1.94053	1118.67
	ISTSGPcR	1	P03316	C7(Carbamidomethyl)	1.82186	877.421
	TEITGcTAIKQcVAYK	1	P03316	C6(Carbamidomethyl); C12(Carbamidomethyl)	1.86889	1842.91
	QcVAYKSDQTK	1	P03316	C2(Carbamidomethyl)	1.75769	1327.63
	CCGSLEcQPAAHADYTcK	2	P03316	C7(Carbamidomethyl); C17(Carbamidomethyl)	2.08366	2013.78
	YDLPPVHGKK	1	P03316		1.7716	1153.64
P03317	Non-structural polyprotein OS=Sindbis virus PE=1 SV=1 - [POLN_SINDV]	40.3245	2.43	2	5	5	12	2512	279.372	8.00146
	Sequence	# PSMs	Protein Group Accessions	Modifications	XCorr	MH+ [Da]
	HHSVLVVSEEK	3	P03317		3.94273	1263.67
	NSEDVVTALAR	2	P03317		3.65566	1174.61
	VETIGVIGTPGSGK	3	P03317		3.50709	1314.73
	NHHFQQcEDHAATLK	1	P03317	C7(Carbamidomethyl)	3.40853	1835.83
	GTQLDLQTGR	3	P03317		3.10024	1088.57
