# Supplementary material for: Comparative Characterization of the Sindbis Virus Proteome from Mammalian and Invertebrate Hosts Identifies nsP2 as a Component of the Virion and Sorting Nexin 5 as a Significant Host Factor for Alphavirus Replication
Source: J Virol. 2018 Jun 29;92(14):e00694-18. doi: 10.1128/JVI.00694-18 (PMC6026752; doi:10.1128/JVI.00694-18)
Supplement: Supplemental material [file JVI.00694-18_zjv014183684sd2.xlsx]

## Sheet: Content
Table S2: Summary of SINV structural and non-structural polyprotein coverage.
Level One Header Description:
Accession: NCBI accession number
Description: Protein Name
∑Coverage: Percent Total Protein Sequence Coverage
∑#Proteins: Total Number of Proteins That Share Identified Peptides (Often different isoforms)
∑#Unique Peptides: Total number of unique peptides identified
∑#Peptides: Total number of peptides identified
∑#PSMs: Total number of peptides sequenced
# AAs: Number of amino acids in the protein sequence
MW [kDa]: Molecular weight of the protein
Calc. PI: Calculated isoelectric point for each protein
Level Two Header Description:
Sequence: Amino acid sequence identified
#PSMs: Number of times that peptide sequence was identified
Protein Group Accessions: Accession number for the protein that contains that peptide sequence
Modification: Post-translational modifications identified
MH+ [Da]: Mass of identified peptides sequence + Hydrogen
XCorr: Confidence score associated with peptide identification (not false discovery rate/FDR)

## Sheet: Viral Proteome
ALL Backgrounds POOLED
Accession	Description	ΣCoverage	Σ# Proteins	Σ# Unique Peptides	Σ# Peptides	Σ# PSMs	# AAs	MW [kDa]	calc. pI
P03316	Structural polyprotein OS=Sindbis virus PE=1 SV=1 - [POLS_SINDV]	74.22	6	91	91	10833	1245	136.678	8.646
	Sequence	# PSMs	Protein Group Accessions	Modifications	MH+ [Da]	XCorr (HEK293)	XCorr (HepG2)	XCorr (C7-10)	XCorr (BHK21)
	IQTSAQFGYDQSGAASANK	811	P03316		1943.91	7.00608	7.01443	6.93996	7.1975
	IEQVWDEADDNTIR	355	P03316		1703.79	6.33272	6.15913	5.41346	5.97773
	AGYAPLNLEITVMSSEVLPSTNQEYITCK	45	P03316	C28(Carbamidomethyl)	3228.58	6.2456	5.52016	5.33036	5.51088
	TTCNAECKPPADHIVSTPHK	187	P03316	C3(Carbamidomethyl); C7(Carbamidomethyl)	2263.06	6.12223	5.16636	3.56997	3.8576
	CEVSECTYSADFGGMATLQYVSDR	161	P03316	C1(Carbamidomethyl); C6(Carbamidomethyl)	2746.13	6.05072	6.67644	5.32827	6.70149
	EGQCPVHSHSSTATLQESTVHVLEK	313	P03316	C4(Carbamidomethyl)	2761.32	6.03626	6.17239	6.31815	6.29233
	LFDVKNEDGDVIGHALAMEGK	162	P03316		2258.11	6.01932	6.77758	7.39525	7.27342
	GLVYNYDFPEYGAMKPGAFGDIQATSLTSK	169	P03316		3240.55	5.95621	6.0504	6.43398	4.84705
	CPPGDSVTVSIVSSNSATSCTLAR	389	P03316	C1(Carbamidomethyl); C20(Carbamidomethyl)	2466.16	5.87347	6.42925	6.73927	6.80861
	ECLTPYALAPNAVIPTSLALLCCVR	17	P03316	C2(Carbamidomethyl); C22(Carbamidomethyl); C23(Carbamidomethyl)	2802.44	5.6035	6.30809
	CEVSECTYSADFGGMATLQYVSDR	89	P03316	C1(Carbamidomethyl); C6(Carbamidomethyl); M15(Oxidation)	2762.14	5.53542	6.67256
	SEAFTYTSEHPEGFYNWHHGAVQYSGGR	490	P03316		3214.4	5.48168	6.41065	4.87957	4.55735
	VVAIVLGGADEGTR	379	P03316		1356.75	5.33738	5.72171	4.6302	4.49746
	HISLQLDTDHLTLLTTR	245	P03316		1977.07	5.29472	5.55472	4.91083	5.07947
	AGYAPLNLEITVMSSEVLPSTNQEYITCK	26	P03316	M13(Oxidation); C28(Carbamidomethyl)	3244.57	5.26784	6.18364
	KTTCNAECKPPADHIVSTPHK	202	P03316	C4(Carbamidomethyl); C8(Carbamidomethyl)	2391.16	5.17764	4.82946	3.98467	4.5948
	NEDGDVIGHALAMEGK	189	P03316		1655.77	5.16089	5.71493	4.39416	4.68338
	AVDCSYGNIPISIDIPNAAFIR	139	P03316	C4(Carbamidomethyl)	2406.21	5.10567	5.14242	5.57934	5.18992
	NEDGDVIGHALAMEGK	76	P03316	M13(Oxidation)	1671.76	5.1034	5.28806	4.38092	4.7674
	GLVYNYDFPEYGAMKPGAFGDIQATSLTSK	108	P03316	M14(Oxidation)	3256.56	5.05326	5.73171	5.59249	6.05824
	LGANPEPTTEWIVGK	165	P03316		1611.84	4.96407	4.81178	4.42006	4.02557
	RPFPAPTAMWRPR	153	P03316		1582.84	4.8754	5.5331	4.34715	4.66072
	SSAYDMEFAQLPVNMR	260	P03316	M6(Oxidation)	1874.84	4.80506	5.18194	4.63852	4.67458
	DGLEYIWGNHEPVR	170	P03316		1684.81	4.79893	4.81673	4.58639	5.14302
	NVHVPYTQASSGFEMWK	215	P03316	M15(Oxidation)	1996.92	4.7265	4.50051	4.22461	4.79672
	LFDVKNEDGDVIGHALAMEGK	89	P03316	M18(Oxidation)	2274.1	4.68908	5.4035	5.76398	5.15792
	VFGGVYPFMWGGAQCFCDSENSQMSEAYVELSADCASDHAQAIK	5	P03316	C15(Carbamidomethyl); C17(Carbamidomethyl); M24(Oxidation); C35(Carbamidomethyl)	4936.06	4.60206	5.24082
	RECLTPYALAPNAVIPTSLALLCCVR	13	P03316	C3(Carbamidomethyl); C23(Carbamidomethyl); C24(Carbamidomethyl)	2958.53	4.59468	5.78435
	SSAYDMEFAQLPVNMR	111	P03316		1858.85	4.5895	4.70536	5.29441	4.76888
	VIAGPISASFTPFDHK	220	P03316		1686.89	4.58033	4.71905	4.34052	4.50949
	NVHVPYTQASSGFEMWK	315	P03316		1980.93	4.57764	5.08381	4.66773	4.225
	KTTCNAECKPPADHIVSTPHK	1	P03316	N-Term(Acetyl); C4(Carbamidomethyl); C8(Carbamidomethyl)	2433.17	4.44236
	VYAQESAPGDPHGWPHEIVQHYYHR	411	P03316		2973.38	4.41749	4.50995	3.97064	4.29874
	ALDILEENVNHEAYDTLLNAILR	24	P03316		2639.36	4.38752	5.03891		4.91196
	LEADRLFDVKNEDGDVIGHALAMEGK	54	P03316		2842.4	4.37467	4.96026	5.28355	6.53474
	SSAYDMEFAQLPVNMR	202	P03316	M6(Oxidation); M15(Oxidation)	1890.83	4.3186	4.59145	4.02674	4.13279
	CEVSECTYSADFGGMATLQYVSDR	40	P03316	N-Term(Acetyl); C6(Carbamidomethyl); M15(Oxidation)	2747.14	4.24954	4.65793	3.49095	4.13732
	LIPSTCMVPVAHAPNVIHGFK	59	P03316	C6(Carbamidomethyl)	2288.2	4.23976	4.20028	2.8655	2.7071
	CGDYKTGTVSTR	20	P03316	C1(Carbamidomethyl)	1344.62	3.96656		2.35141	4.2065
	AVDCSYGNIPISIDIPNAAFIR	22	P03316		2349.18	3.94733	3.76033	3.48442	3.15151
	VFGGVYPFMWGGAQCFCDSENSQMSEAYVELSADCASDHAQAIK	6	P03316	C15(Carbamidomethyl); C17(Carbamidomethyl); C35(Carbamidomethyl)	4920.07	3.84364	3.8451
	NDQEFQAAISK	18	P03316		1250.6	3.76795	4.04668	3.67646	3.51571
	TALSVVTWNSK	57	P03316		1205.65	3.73986	4.00168	3.60138	3.2183
	DLKVIAGPISASFTPFDHK	5	P03316		2043.09	3.69386	3.01992
	EKYDLPPVHGK	181	P03316		1282.68	3.65945	3.36415	3.37752	3.17008
	SDQTKWVFNSPDLIR	14	P03316		1805.92	3.61556	4.40756	3.32141	3.91709
	TEITGCTAIK	26	P03316	C6(Carbamidomethyl)	1093.56	3.58474	2.85881	2.7722	2.99639
	GVGGRGDSGRPIMDNSGR	26	P03316		1787.86	3.52527			3.40962
	YMSLKQDHTVK	56	P03316		1349.69	3.50256		2.35074	3.43247
	GDSGRPIMDNSGR	110	P03316		1361.62	3.49497	2.1923	3.27912	3.51206
	GDSGRPIMDNSGR	215	P03316	M8(Oxidation)	1377.62	3.45319	3.0796	3.60052	3.32623
	GLVYNYDFPEYGAMKPGAFGDIQATSLTSKDLIASTDIR	4	P03316		4225.08	3.41611	3.08157
	GDSGRPIMDNSGR	9	P03316	N-Term(Acetyl)	1403.63	3.41382
	WVFNSPDLIR	136	P03316		1246.66	3.37858	3.24348	3.52714	3.29011
	RLGANPEPTTEWIVGK	73	P03316		1767.94	3.36616	3.99953	3.53702	4.41694
	GTIDHPVLSK	133	P03316		1066.59	3.28929	3.17423	2.36505	3.31915
	LIPSTCMVPVAHAPNVIHGFK	29	P03316	C6(Carbamidomethyl); M7(Oxidation)	2304.2	3.21723	3.5039	1.00549	2.10848
	VHTAAMKVGLR	14	P03316		1182.68	3.17113			2.53058
	QDHTVKEGTMDDIK	81	P03316		1616.76	3.14221		3.00047	3.0723
	GLVYNYDFPEYGAMKPGAFGDIQATSLTSK	5	P03316	N-Term(Acetyl)	3282.55	3.09224	4.15184		2.84289
	KIPCTVYDR	84	P03316	C4(Carbamidomethyl)	1151.59	3.02195	2.32831	2.94634	2.94405
	RQAAPMPAR	33	P03316		997.535	3.0148	2.23457	2.50746	3.10858
	MALKLEADR	41	P03316	M1(Oxidation)	1062.56	2.93731		2.77734	3.10299
	EKYDLPPVHGKK	10	P03316		1410.77	2.92231			1.9948
	TSDAPLVSTVK	40	P03316		1117.61	2.90056	3.37495	2.40459	2.76853
	YMSLKQDHTVK	46	P03316	M2(Oxidation)	1365.68	2.87366		2.90822	3.09226
	IPCTVYDR	31	P03316	C3(Carbamidomethyl)	1023.49	2.8202	2.68507	2.49266	2.65008
	GFFNMLGR	82	P03316		941.466	2.753	2.66564	2.56738	2.49576
	YDLPPVHGK	53	P03316		1025.54	2.71927	2.52662	2.65483	2.49268
	GFFNMLGR	218	P03316	M5(Oxidation)	957.46	2.66067	2.62048	2.49779	2.38684
	VMKPLHVK	218	P03316	M2(Oxidation)	967.575	2.64395	2.57395	2.67081	2.71386
	VMKPLHVK	181	P03316		951.582	2.62343	2.31952	2.19186	2.31361
	DLIASTDIR	29	P03316		1003.54	2.61042	2.54277	2.62141	2.33796
	QCVAYKSDQTK	11	P03316	C2(Carbamidomethyl)	1327.63	2.59347	1.34731
	VYAKPPSGK	176	P03316		946.536	2.49875	2.50979	2.52918	2.47498
	SSAYDMEFAQLPVNMR	6	P03316	N-Term(Acetyl)	1900.85	2.48083	3.42397
	QDHTVKEGTMDDIK	54	P03316	M10(Oxidation)	1632.75	2.44815		2.6175	2.53747
	YDLPPVHGKK	17	P03316		1153.64	2.34904			1.90437
	VHTAAMK	47	P03316		757.402	2.30996	2.34925	2.41961	2.45325
	GYFLLAK	180	P03316		811.471	2.22031	2.08069	1.76507	2.02636
	NITYECK	12	P03316	C6(Carbamidomethyl)	927.424	2.04513		1.72501	2.18092
	FTTVVPSPK	23	P03316		975.551	2.01112	2.20269	2.2308	2.20031
	LHLPFK	45	P03316		754.461	1.99332	2.12856	2.04542	2.6673
	EGTMDDIK	53	P03316		908.402	1.93466	1.96867	1.48506	1.98964
	EGTMDDIK	157	P03316	M4(Oxidation)	924.398	1.89724	1.69712	1.25299	1.57175
	QAAPMPAR	40	P03316	M5(Oxidation)	857.429	1.87401	1.93888	1.89357	1.42571
	LIPSTCMVPVAHAPNVIHGFK	3	P03316		2231.18	1.73416
	LLKPSAK	105	P03316		756.497	1.71266	1.8074	1.7604	1.66819
	QAAPMPAR	33	P03316		841.435	1.53569	1.54895	1.14574	1.6712
	RPFPAPTAMWRPR	46	P03316	M9(Oxidation)	1598.84	1.35262	2.86275	2.87524	2.91913
	TTCNAECKPPADHIVSTPHKNDQEFQAAISK	38	P03316	C3(Carbamidomethyl); C7(Carbamidomethyl)	3494.64		5.14033	5.61968	5.94342
	CCGSLECQPAAHADYTCK	5	P03316	N-Term(Acetyl); C2(Carbamidomethyl); C7(Carbamidomethyl); C17(Carbamidomethyl)	2112.81		4.7005	3.8787	3.60835
	NFTVDRDGLEYIWGNHEPVR	17	P03316		2417.16		4.19027	5.39408
	GAVTVHFSTASPQANFIVSLCGK	2	P03316	C21(Carbamidomethyl)	2391.21		3.87091
	KTTCNAECKPPADHIVSTPHKNDQEFQAAISK	26	P03316	C4(Carbamidomethyl); C8(Carbamidomethyl)	3622.74		3.66087	4.86701	4.4292
	VFGGVYPFMWGGAQCFCDSENSQMSEAYVELSADCASDHAQAIK	2	P03316	N-Term(Acetyl); M9(Oxidation); C17(Carbamidomethyl); C35(Carbamidomethyl)	4921.08		2.82163
	LKETTAGYITMHRPRPHAYTSYLEESSGK	36	P03316		3323.65		2.74595	2.989	3.4593
	VFGGVYPFMWGGAQCFCDSENSQMSEAYVELSADCASDHAQAIK	1	P03316	N-Term(Acetyl); C15(Carbamidomethyl); C17(Carbamidomethyl); C35(Carbamidomethyl)	4962.06		2.55529
	LEADRLFDVKNEDGDVIGHALAMEGK	31	P03316	M23(Oxidation)	2858.4			4.34744	4.43575
	LKETTAGYITMHRPRPHAYTSYLEESSGK	27	P03316	M11(Oxidation)	3339.63			4.02298	3.50966
	NNSGRPLQETAPFGCK	19	P03316	C15(Carbamidomethyl)	1775.85			3.96027	3.82727
	TTCNAECKPPADHIVSTPHKNDQEFQAAISK	2	P03316		3380.59			3.72477
	VDAYEHATTVPNVPQIPYK	9	P03316		2142.08			3.68854	3.96581
	LFDVKNEDGDVIGHALAMEGK	2	P03316	N-Term(Acetyl)	2300.11			3.62332	3.36651
	KTTCNAECKPPADHIVSTPHKNDQEFQAAISK	2	P03316		3508.69			3.39033	2.77399
	ETTAGYITMHRPRPHAYTSYLEESSGK	55	P03316		3082.47			3.15761	2.88688
	ETTAGYITMHRPRPHAYTSYLEESSGK	22	P03316	M9(Oxidation)	3098.46			3.05546	2.99234
	IQTSAQFGYDQSGAASANKYR	31	P03316		2263.07			2.99957	3.27923
	KQPAKPKPGK	4	P03316		1078.67			2.87877	2.74464
	MALKLEADR	7	P03316		1046.57			2.86944	3.04589
	KKQPAKPKPGK	2	P03316		1206.77			2.75135
	EGQCPVHSHSSTATLQESTVHVLEK	1	P03316	N-Term(Acetyl)	2746.31			2.49162
	LEADRLFDVK	6	P03316		1205.65			2.04323	2.60356
	LGANPEPTTEWIVGKTVR	7	P03316		1968.05			1.98379	2.61193
	CEVSECTYSADFGGMATLQYVSDR	7	P03316	N-Term(Acetyl); C6(Carbamidomethyl)	2731.13	2.98839	4.46566
	GLVYNYDFPEYGAMKPGAFGDIQATSLTSK	3	P03316	N-Term(Acetyl); M14(Oxidation)	3298.57	2.2682	2.56542
	CPPGDSVTVSIVSSNSATSCTLAR	5	P03316	N-Term(Acetyl); C20(Carbamidomethyl)	2451.16		2.71432	3.26445	3.58032
	LSYKGYFLLAK	6	P03316		1302.75		1.94109	2.0024	2.30364
	ISTSGPCR	14	P03316	C7(Carbamidomethyl)	877.419	1.93771		1.90517	1.92793
	RQAAPMPAR	2	P03316	M6(Oxidation)	1013.53			2.5628
	TEITGCTAIKQCVAYK	2	P03316	C6(Carbamidomethyl); C12(Carbamidomethyl)	1842.91			1.78391
	VIAGPISASFTPFDHK	5	P03316	N-Term(Acetyl)	1728.88	2.00604	2.7722		2.78345
	CCGSLECQPAAHADYTCK	2	P03316	C7(Carbamidomethyl); C17(Carbamidomethyl)	2013.78				4.02091
	CCGSLECQPAAHADYTCK	1	P03316	C1(Carbamidomethyl); C2(Carbamidomethyl); C7(Carbamidomethyl)	2070.82				2.8165
	YMSLKQDHTVKEGTMDDIK	4	P03316		2239.08				2.41646
	EGQCPVHSHSSTATLQESTVHVLEK	1	P03316	N-Term(Acetyl); C4(Carbamidomethyl)	2803.34				2.2843
	VHTAAMKVGLR	2	P03316	M6(Oxidation)	1198.67				2.16728
	CEVSECTYSADFGGMATLQYVSDR	1	P03316		2632.08	3.77151
	NEDGDVIGHALAMEGK	2	P03316	N-Term(Acetyl)	1697.78	2.37808
	IKPKFVGR	2	P03316		944.603	1.73124
	GTIDHPVLSKLK	2	P03316		1307.77			1.13731	1.41872
	YRYMSLK	2	P03316		960.497	2.03917
	IAVNPLR	12	P03316		782.488	1.98337	1.97961	1.73406	1.90067
	LGANPEPTTEWIVGK	3	P03316	N-Term(Acetyl)	1653.85	2.51695
	KIKPKFVGR	3	P03316		1072.7	2.51326
	EGTMDDIKISTSGPCR	1	P03316	M4(Oxidation); C15(Carbamidomethyl)	1782.8			1.34115
	VMKPLHVK	14	P03316	N-Term(Acetyl)	993.592	1.74552			2.19429
	LFDVKNEDGDVIGHALAMEGK	1	P03316	N-Term(Acetyl); M18(Oxidation)	2316.11				2.79152
	QCVAYK	1	P03316	C2(Carbamidomethyl)	768.371		1.32657
	TTCNAECKPPADHIVSTPHKNDQEFQAAISK	1	P03316	N-Term(Acetyl); C7(Carbamidomethyl)	3479.62			2.61026
	VYAKPPSGK	2	P03316	N-Term(Acetyl)	988.546	2.00411
	GVGGRGDSGRPIMDNSGR	1	P03316	M13(Oxidation)	1803.85	0.953055
	TTCNAECKPPADHIVSTPHK	3	P03316	N-Term(Acetyl); C7(Carbamidomethyl)	2248.04	1.68848		1.42234
	FTKSSAYDMEFAQLPVNMR	1	P03316		2235.06		2.28298
P03317	Non-structural polyprotein OS=Sindbis virus PE=1 SV=1 - [POLN_SINDV]	9.32	2	20	20	121	2512	279.372	8.00146
	Sequence	# PSMs	Protein Group Accessions	Modifications	MH+ [Da]	XCorr (HEK293)	XCorr (HepG2)	XCorr (C7-10)	XCorr (BHK21)
	HHSVLVVSEEK	24	P03317		1263.67	4.48695			4.28984
	KLYHIAMHGPAK	10	P03317		1365.75	3.97715
	AELAETEYVFDVDK	12	P03317		1628.77	3.68428	4.36523	3.84495	4.23184
	VNENPLYAITSEHVNVLLTR	9	P03317		2282.22	3.02999	3.22594
	IEWIAPIGIAGADK	8	P03317		1453.81	2.83009	3.40338
	VHFNHPEKDICTK	8	P03317	C11(Carbamidomethyl)	1624.79	2.57949
	NHHFQQCEDHAATLK	3	P03317	C7(Carbamidomethyl)	1835.82	2.23714
	KEEASGLVLSGELTNPPYHELALEGLK	8	P03317		2894.51		3.29934
	SALNCLNPGGTLVVK	7	P03317	C5(Carbamidomethyl)	1542.83			3.75927	3.06539
	GIIAAINSPTPR	4	P03317		1209.7			3.70283	3.33366
	VISAQHNLVPVNR	5	P03317		1446.82			3.21312	2.10045
	VHFNHPEK	7	P03317		1007.51	2.41557	2.45901
	YDLVFINIGTK	2	P03317		1282.7		3.28148		2.42611
	TNVCWAK	6	P03317	C4(Carbamidomethyl)	878.419	2.33749			2.03147
	NLPHALVPEYK	1	P03317		1280.7			2.15073
	KGVYAVR	2	P03317		792.473	2.01718
	SYGYADR	2	P03317		831.363	1.54411
	GMQITSK	1	P03317		764.397	1.33843
	RFPVFQLAGK	1	P03317		1162.67			2.08365
	TRPAVPYK	1	P03317		931.536	1.77034
